# Supplementary material for: Interdependency of Brassinosteroid and Auxin Signaling in Arabidopsis
Source: PLoS Biol. 2004 Aug 24;2(9):e258. doi: 10.1371/journal.pbio.0020258 (PMC509407; doi:10.1371/journal.pbio.0020258)
Supplement: Table S1 — Effects of increased auxin levels in the yucca mutant are shown as compared to WT and following BL treatments. The comparisons from left to right are WT BL- versus mock-treated, WT IAA- versus mock-treated, yucca mock-treated versus WT mock-treated, and yucca BL- versus mock-treated. nc, no change. (160 KB XLS). [file pbio.0020258.st001.xls]

## Sheet: BRup
Supplementary Table 1. Fold-change of BL up-regulated genes following exposure to BL or IAA (auxin) treatment. Effects of increased auxin levels in the yucca mutant are shown as compared to WT and following BL treatments. The comparisons from left-to-right are: WT BL- vs. mock-treated; WT IAA- vs. mock-treated; yucca mock-treated vs. WT mock-treated; and yucca BL-vs.mock-treated. nc: no change.
		wild-type		yucca
Affymetrix no.	accession no.	BL	IAA	vs. WT	BL	annotation
253103_at	At4g36110	7.24116	8.77964	3.43088	6.81678	SAUR-9
254042_at	At4g25810	4.87574	3.30178	nc	2.78069	xyloglucan endo-1,4-beta-D-glucanase (XTR-6)
265806_at	At2g18010	4.78852	8.12966	nc	6.15544	SAUR-10
259785_at	At1g29490	4.65904	24.9489	nc	5.42971	SAUR-68
252997_at	At4g38400	4.60549	3.38368	nc	5.04276	pollen allergen
252970_at	At4g38850	4.33382	15.7877	nc	5.41488	SAUR-15/SAUR-AC1
245757_at	At1g35140	4.31272	2.09727	2.27501	2.53266	phosphate-induced (phi-1) protein
251774_at	At3g55840	4.06658	2.55479	nc	nc	Hs1pro-1 nematode resistance gene
252563_at	At3g45970	3.88725	nc	nc	3.06834	cim1 induced allergen
252167_at	At3g50560	3.77091	nc	nc	3.7971	steroid dehydrogenase
253608_at	At4g30290	3.74983	10.873	0.231273	23.9512	xyloglucan endo-1,4-beta-D-glucanase
260152_at	At1g52830	3.57711	3.36261	nc	4.89867	IAA6
247925_at	At5g57560	3.34407	1.67363	2.38646	nc	TCH4 protein
246932_at	At5g25190	3.30839	3.69953	nc	4.86165	ethylene-responsive element binding protein
247252_at	At5g64770	3.27233	8.28488	nc	4.14847	unknown protein
255549_at	At4g01950	3.26215	3.22391	2.01078	nc	acyltransferase
255064_at	At4g08950	3.15615	nc	nc	2.65026	phi-1-like phosphate-induced protein
263207_at	At1g10550	3.14532	3.69428	nc	4.22834	xyloglucan endotransglycosylase
267614_at	At2g26710	2.92875	4.71243	nc	4.17954	cytochrome P450
259331_at	At3g03840	2.89327	10.7456	nc	5.12259	SAUR-27
265114_at	At1g62440	2.86377	nc	nc	4.2413	LRX2
252557_at	At3g45960	2.85906	1.93913	nc	2.32611	cim1 induced allergen
266693_at	At2g19800	2.84715	nc	nc	nc	unknown protein
253050_at	At4g37450	2.79961	2.07938	nc	3.35876	arabinogalactan precursor
264157_at	At1g65310	2.78018	2.67703	nc	4.74938	xyloglucan endotransglycosylase
257203_at	At3g23730	2.73402	nc	nc	2.61284	xyloglucan endotransglycosylase
253165_at	At4g35320	2.60196	2.08542	nc	4.34194	unknown protein
249410_at	At5g40380	2.58327	nc	nc	2.1197	receptor-like serine/threonine kinase RKF2
248912_at	At5g45670	2.57001	nc	nc	3.09958	GDSL-motif lipase/hydrolase-like protein
249337_at	At5g41080	2.55247	nc	nc	nc	phosphodiesterase
257506_at	At1g29440	2.53688	16.2872	nc	4.40839	GH3-like
248524_s_at	At5g50570	2.39903	2.73053	2.00361	nc	squamosa promoter binding protein
258367_at	At3g14370	2.38523	nc	nc	3.67306	protein kinase
253485_at	At4g31800	2.36929	nc	2.65761	nc	WRKY18
258075_at	At3g25900	2.34917	4.92429	0.576442	4.00712	homocysteine S-methyltransferase AtHMT-1
247255_at	At5g64780	2.34771	3.58848	nc	2.24949	unknown protein
261975_at	At1g64640	2.34414	3.65185	nc	3.40183	unknown protein
261717_at	At1g18400	2.32564	3.56244	2.49109	nc	helix-loop-helix protein (BEE1)
265732_at	At2g01300	2.32426	nc	nc	nc	unknown protein
263931_at	At2g36220	2.32157	3.11587	2.45365	1.75526	unknown protein
266447_at	At2g43290	2.30387	2.52747	nc	3.68828	calcium binding protein
253736_at	At4g28780	2.2824	nc	nc	nc	Proline-rich APG - like protein
249008_at	At5g44680	2.26314	nc	0.351726	2.85709	DNA-3-methyladenine glycosylase
263690_at	At1g26960	2.24568	nc	nc	2.32487	homeodomain-containing transcription factor
265938_at	At2g19620	2.20467	nc	nc	2.34867	SF21 protein
267411_at	At2g34930	2.19249	nc	4.61417	nc	disease resistance protein
256633_at	At3g28340	2.18859	nc	4.42265	nc	unknown protein
259773_at	At1g29500	2.17182	18.8368	nc	3.0618	SAUR-66
245244_at	At1g44350	2.16587	nc	nc	nc	IAA-amino acid hydrolase
245336_at	At4g16515	2.16242	13.5598	nc	3.17149	unknown protein
264879_at	At1g61260	2.16103	nc	nc	nc	cotton fiber expressed protein
249750_at	At5g24570	2.15025	nc	nc	2.35694	unknown protein
247026_at	At5g67080	2.14905	nc	nc	nc	protein kinase
252965_at	At4g38860	2.14817	2.44978	nc	4.78116	SAUR-16
255818_at	At2g33570	2.14182	nc	nc	2.3145	unknown protein
253628_at	At4g30280	2.13217	3.22144	nc	2.15456	xyloglucan endo-1,4-beta-D-glucanase
250936_at	At5g03120	2.12931	nc	nc	nc	unknown protein
259784_at	At1g29450	2.12341	nc	nc	3.3534	SAUR-64
259790_s_at	At1g29430	2.117	nc	nc	nc	SAUR-62
266749_at	At2g47060	2.11406	nc	nc	nc	protein kinase
259332_at	At3g03830	2.11295	7.4112	nc	3.34119	SAUR-28
258552_at	At3g07010	2.11209	3.99108	nc	2.82549	pectate lyase
259788_at	At1g29670	2.09836	nc	2.63895	nc	lipase/hydrolase
258537_at	At3g04210	2.09592	nc	5.97731	nc	similar to disease resistance protein RPP1-WsC
261825_at	At1g11545	2.09026	2.91557	nc	3.2668	xyloglucan endo-1,4-beta-D-glucanase
259787_at	At1g29460	2.05842	8.9183	0.583188	4.50519	SAUR-65
253571_at	At4g31000	2.05491	nc	1.85193	2.57579	calmodulin-binding protein
245176_at	At2g47440	2.05416	nc	nc	2.598	chaperone
247189_at	At5g65390	2.05181	nc	nc	3.27184	G-protein coupled receptor-like
254573_at	At4g19420	2.05051	nc	nc	nc	pectinacetylesterase
261949_at	At1g64670	2.04933	1.87372	nc	2.2922	hydrolase
255028_at	At4g09890	2.04698	4.91342	nc	3.52467	unknown protein
264100_at	At1g78970	2.04285	4.09012	3.31443	nc	lupeol synthase
249011_at	At5g44670	2.03981	nc	nc	3.01408	unknown protein
251646_at	At3g57780	2.03272	nc	nc	nc	unknown protein
249755_at	At5g24580	2.03192	nc	nc	3.34845	copper ion transport
245119_at	At2g41640	2.02924	2.16893	nc	nc	unknown protein
248419_at	At5g51550	2.02411	nc	nc	1.82187	unknown protein
253891_at	At4g27720	2.01721	nc	nc	2.5167	transporter
254120_at	At4g24570	2.01576	2.58458	10.4599	nc	mitochondrial uncoupling protein
267393_at	At2g44500	1.99786	nc	nc	nc	similar to axi 1 protein
249583_at	At5g37770	1.9823	1.7414	nc	nc	calmodulin-related protein (TCH2)
258003_at	At3g29030	1.95291	nc	nc	nc	expansin At-EXP5
266613_at	At2g14900	1.94862	nc	nc	2.1606	similar to gibberellin-regulated proteins
251192_at	At3g62720	1.94567	nc	nc	nc	alpha galactosyltransferase-like protein
246200_at	At4g37240	1.94465	nc	nc	2.94481	unknown protein
258742_at	At3g05800	1.93809	nc	2.86844	nc	transcription factor
256603_at	At3g28270	1.93651	nc	0.199336	2.42898	unknown protein
260297_at	At1g80280	1.93287	nc	nc	1.63765	hydrolase
261728_at	At1g76160	1.93236	1.56446	nc	1.93109	pectinesterase
248704_at	At5g48450	1.92329	nc	nc	1.78096	pectinesterase
262099_s_at	At1g59500	1.91998	21.321	nc	nc	GH3-4
247069_at	At5g66920	1.91902	1.87766	nc	2.02261	pectinesterase
265688_at	At2g24300	1.91463	1.65353	nc	2.85718	calmodulin-binding protein
251925_at	At3g54000	1.91361	nc	nc	nc	unknown protein
254563_at	At4g19120	1.90783	nc	nc	2.75156	unknown protein
258704_at	At3g09780	1.90685	nc	nc	nc	Pto kinase interactor 1 -like
246401_at	At1g57560	1.90152	nc	nc	nc	DNA-binding protein
247533_at	At5g61570	1.89139	nc	nc	nc	transmembrane protein kinase (TMKL1)
259915_at	At1g72790	1.88778	1.77593	nc	nc	G-protein coupled receptor-like
246926_at	At5g25240	1.88682	nc	nc	nc	unknown protein
252160_at	At3g50570	1.87537	nc	nc	1.92736	proline-rich protein
250437_at	At5g10430	1.87311	nc	0.500354	4.07119	AtAGP4
258528_at	At3g06770	1.8722	nc	nc	3.07472	polygalacturonase
264636_at	At1g65490	1.87153	nc	nc	2.53842	unknown protein
254609_at	At4g18970	1.87043	1.95377	0.510301	2.26488	unknown protein
263226_at	At1g30690	1.86936	nc	nc	2.02854	phosphatidyl-inositol-transfer protein
261193_at	At1g32920	1.8646	nc	nc	nc	unknown protein
251861_at	At3g54810	1.86328	nc	nc	1.90093	GATA transcription factor 3
259786_at	At1g29660	1.86276	2.63705	0.393479	3.87514	lipase/hydrolase
261570_at	At1g01120	1.86197	1.96453	nc	nc	fatty acid elongase 3-ketoacyl-CoA synthase 1
264598_at	At1g04610	1.86068	nc	nc	nc	dimethylaniline monooxygenase
254294_at	At4g23070	1.85574	nc	nc	nc	membrane protein
263957_at	At2g35880	1.85292	2.16669	nc	1.65964	unknown protein
266873_at	At2g44740	1.84953	nc	0.4523	1.91497	PREG1-like negative regulator
247146_at	At5g65610	1.84933	1.82837	nc	nc	unknown protein
255438_at	At4g03070	1.83966	nc	nc	2.15879	oxidoreductase
266246_at	At2g27690	1.83639	nc	3.22423	nc	cytochrome P450
248763_at	At5g47550	1.83417	nc	nc	nc	cysteine protease inhibitor
255652_at	At4g00950	1.83334	nc	nc	2.19025	transcription factor
251142_at	At5g01015	1.8311	nc	nc	nc	unknown protein
261819_at	At1g11410	1.82637	nc	nc	nc	receptor-like protein kinase
257315_at	At3g30775	1.82461	nc	nc	nc	proline oxidase
250165_at	At5g15290	1.82434	0.505979	0.482617	nc	unknown protein
250663_at	At5g07110	1.82075	2.2495	nc	2.19442	prenylated rab acceptor 1
256452_at	At1g75240	1.81664	2.58563	nc	1.7395	transcription factor
264016_at	At2g21220	1.80936	2.0303	1.90069	2.53104	SAUR-12
267344_at	At2g44230	1.8065	nc	0.58578	nc	unknown protein
255037_at	At4g09460	1.80313	nc	nc	nc	DNA-binding protein
257264_at	At3g22060	1.80224	nc	2.61585	nc	unknown protein
259325_at	At3g05320	1.79435	nc	nc	nc	unknown protein
260656_at	At1g19380	1.79282	nc	3.7493	nc	unknown protein
262756_at	At1g16370	1.7899	nc	nc	nc	transport protein
256578_at	At3g28200	1.78202	nc	nc	2.50711	peroxidase
267209_at	At2g30930	1.78164	nc	nc	nc	unknown protein
263606_at	At2g16280	1.77778	nc	nc	2.31994	beta-ketoacyl-CoA synthase
250505_at	At5g09870	1.7772	nc	nc	1.73613	cellulose synthase catalytic subunit
253478_at	At4g32350	1.77682	1.67593	nc	nc	trichohyalin
256522_at	At1g66160	1.77668	nc	nc	nc	unknown protein
250413_at	At5g11160	1.77666	nc	nc	nc	adenine phosphoribosyltransferase
246097_at	At5g20270	1.77557	nc	nc	2.06853	CGI-45
259671_at	At1g52290	1.77395	nc	nc	nc	protein kinase
260686_at	At1g17620	1.77326	1.63816	nc	nc	unknown protein
262730_at	At1g16390	1.77153	nc	2.08952	nc	transport protein
251494_at	At3g59350	1.77129	nc	1.83717	nc	Pto kinase interactor 1-like
248179_at	At5g54380	1.77045	nc	nc	nc	receptor-like protein kinase
247524_at	At5g61440	1.76946	nc	nc	nc	thioredoxin-like 3
263151_at	At1g54120	1.76828	nc	0.36244	1.91073	unknown protein
267040_at	At2g34300	1.76776	nc	nc	2.1826	unknown protein
252255_at	At3g49220	1.75916	2.824	nc	2.03397	pectinesterase
251771_at	At3g56000	1.75628	nc	nc	nc	cellulose synthase (celA)
250646_at	At5g06720	1.75587	nc	2.09735	nc	peroxidase
259106_at	At3g05490	1.75497	1.86975	nc	2.024	RALFL22
252866_at	At4g39840	1.75401	nc	nc	nc	unknown protein
255690_at	At4g00360	1.73686	nc	1.97154	nc	cytochrome P450
263421_at	At2g17230	1.73433	nc	nc	1.7976	unknown protein
252972_at	At4g38840	1.73315	2.4237	nc	nc	SAUR-14
267279_at	At2g19460	1.73185	nc	nc	nc	unknown protein
249278_at	At5g41900	1.72701	nc	2.00606	nc	hydrolase
263970_at	At2g42850	1.72672	0.501016	0.326871	nc	cytochrome P450
260494_at	At2g41820	1.72568	3.043	nc	2.48328	receptor-like protein kinase
251544_at	At3g58790	1.72549	nc	nc	nc	general stress gspA
259020_at	At3g07470	1.72425	nc	nc	1.92321	unknown protein
248509_at	At5g50335	1.72404	2.68363	nc	2.91122	unknown protein
261420_at	At1g07720	1.72321	nc	nc	nc	fatty acid elongase 3-ketoacyl-CoA synthase
252711_at	At3g43720	1.71994	nc	nc	1.86166	lipid-transfer protein
252173_at	At3g50650	1.71994	nc	nc	nc	scarecrow-like 7 (SCL7)
245546_at	At4g15290	1.71333	nc	nc	nc	cellulose synthase like protein
247529_at	At5g61520	1.6973	nc	2.09105	nc	monosaccharide transporter STP3
256736_at	At3g29410	1.68971	nc	nc	nc	terpene synthase
254770_at	At4g13340	1.68884	nc	nc	nc	extensin-like protein
255403_at	At4g03400	1.68777	nc	nc	nc	DFL2/GH3-10
248751_at	At5g47540	1.6875	nc	nc	nc	unknown protein
249071_at	At5g44050	1.68476	nc	nc	nc	transporter
267076_at	At2g41090	1.68379	nc	2.49379	nc	calcium binding protein (CaBP-22)
249123_at	At5g43760	1.68045	nc	nc	nc	beta-ketoacyl-CoA synthase
254122_at	At4g24510	1.67992	nc	nc	nc	CER2
246144_at	At5g20110	1.67782	nc	nc	1.96334	dynein light chain
258541_at	At3g07000	1.67668	2.72863	nc	nc	hypothetical protein
250968_at	At5g02890	1.67313	nc	nc	nc	unknown protein
256275_at	At3g12110	1.67025	nc	0.490694	1.79974	actin 11 (ACT11)
260856_at	At1g21910	1.66681	nc	nc	1.82814	TINY-like protein
262786_at	At1g10740	1.66589	nc	nc	1.81463	lipase
253925_at	At4g26690	1.66026	nc	nc	nc	protein kinase
250102_at	At5g16590	1.64931	nc	nc	2.10803	receptor-like protein kinase
252217_at	At3g50140	1.64635	nc	nc	nc	unknown protein
261575_at	At1g01130	1.64275	nc	nc	nc	serine threonine kinase
251640_at	At3g57450	1.6417	nc	1.85014	nc	unknown protein
267318_at	At2g34770	1.64032	nc	nc	nc	fatty acid hydroxylase (FAH1)
249818_at	At5g23860	1.64021	nc	nc	1.73478	TUB7
249918_at	At5g19240	1.63306	nc	4.5932	nc	unknown protein
266682_at	At2g19780	1.6303	nc	nc	nc	disease resistance protein
264021_at	At2g21200	1.62925	2.38321	nc	nc	SAUR-7
263662_at	At1g04430	1.62321	nc	nc	1.93626	ankyrin-like protein
250358_at	At5g11740	1.62116	1.67282	nc	1.90603	gibberellin-responsive CRG16
258145_at	At3g18200	1.6177	nc	0.347412	1.89483	integral membrane protein
259955_s_at	At1g75080	1.61683	nc	nc	2.14091	unknown protein
263656_at	At1g04240	1.61433	5.72805	nc	1.97433	IAA3
259794_at	At1g64330	1.61393	nc	nc	1.9187	unknown protein
259391_s_at	At1g06350	1.61164	nc	nc	nc	delta 9 desaturase
266956_at	At2g34510	1.60956	nc	0.599241	1.65969	ATP-binding protein
251039_at	At5g02020	1.60829	nc	nc	nc	unknown protein
267116_at	At2g32560	1.60806	2.46214	0.497678	nc	unknown protein
245254_at	At4g14680	1.6066	nc	nc	nc	ATP-sulfurylase
267535_at	At2g41940	1.60411	nc	nc	nc	C2H2-type zinc finger protein
247470_at	At5g62220	1.60387	1.72934	nc	2.28058	unknown protein
253207_at	At4g34770	1.60335	5.84945	2.14642	1.73067	SAUR-1
249327_at	At5g40890	1.60173	nc	nc	1.81895	anion channel protein
253578_at	At4g30340	1.60149	nc	nc	nc	diacylglycerol kinase iota
251870_at	At3g54510	1.60066	nc	nc	nc	unknown protein
266007_at	At2g37380	1.60051	nc	nc	nc	unknown protein
259531_at	At1g12460	1.60045	nc	nc	nc	hypothetical protein
261926_at	At1g22530	1.59863	nc	nc	nc	transporter
257504_at	At1g52250	1.59852	nc	nc	nc	dynein light chain
264884_at	At1g61170	1.59833	nc	nc	nc	unknown protein
245783_s_at	At1g35180	1.59824	nc	nc	nc	unknown protein
264769_at	At1g61350	1.59657	nc	nc	nc	unknown protein
250110_at	At5g15350	1.59619	nc	nc	1.82555	unknown protein
259351_at	At3g05150	1.59419	nc	nc	1.72411	sugar transporter
265066_at	At1g03870	1.59201	nc	nc	1.97016	unknown protein
262488_at	At1g21820	1.59091	1.53401	nc	nc	unknown protein
247348_at	At5g63810	1.59057	2.03371	nc	nc	beta-galactosidase
246843_at	At5g26734	1.59041	nc	nc	nc	unknown protein
264289_at	At1g61890	1.5873	nc	2.39478	nc	unknown protein
256024_at	At1g58340	1.58714	3.19055	1.98479	nc	unknown protein
264379_at	At2g25200	1.58619	nc	nc	nc	unknown protein
256926_at	At3g22540	1.58096	nc	nc	nc	unknown protein
254785_at	At4g12730	1.57887	nc	nc	nc	pollen surface protein
264238_at	At1g54740	1.57587	nc	nc	nc	unknown protein
258855_at	At3g02070	1.57528	nc	nc	nc	cysteine-type peptidase
255413_at	At4g03140	1.57286	nc	nc	nc	alcohol dehydrogenase
245906_at	At5g11070	1.56908	nc	nc	nc	unknown protein
263182_at	At1g05575	1.56748	nc	7.76197	nc	unknown protein
253828_at	At4g27970	1.56468	nc	nc	nc	unknown protein
258379_at	At3g16700	1.55652	nc	nc	nc	decarboxylase
258736_at	At3g05900	1.55549	nc	nc	nc	anion exhange protein
252129_at	At3g50890	1.55452	nc	nc	nc	transcription factor
252317_at	At3g48720	1.55279	nc	nc	1.82532	hypersensitivity-related hsr201
256237_at	At3g12610	1.55209	1.98575	nc	2.53057	leucine rich repeat protein/DRT100
248395_at	At5g52120	1.54944	nc	nc	nc	ATPP2-A14
254001_at	At4g26260	1.54868	nc	2.23712	nc	protein PRE87
265724_at	At2g32100	1.54615	nc	0.24824	nc	unknown protein
258913_at	At3g06450	1.54538	nc	nc	nc	anion exchanger
247617_at	At5g60270	1.54376	nc	2.01822	nc	receptor like protein kinase
245657_at	At1g56720	1.54158	nc	nc	1.68959	receptor-like protein kinase
264857_at	At1g24170	1.54081	nc	nc	nc	glycosyl transferase
246584_at	At5g14730	1.53361	nc	7.03119	nc	unknown protein
249885_at	At5g22940	1.53351	nc	nc	nc	unknown protein
267038_at	At2g38480	1.53336	nc	nc	2.0255	unknown protein
265005_at	At1g61667	1.53234	nc	nc	nc	unknown protein
258540_at	At3g06990	1.53211	nc	nc	nc	unknown protein
264611_at	At1g04680	1.53174	nc	nc	1.91725	pectate lyase A11
267260_at	At2g23130	1.53169	nc	0.48978	2.25514	proline-rich protein
250173_at	At5g14340	1.52962	nc	nc	nc	MYB40 - transcription factor
263942_at	At2g35860	1.52951	nc	nc	1.84574	unknown protein
259104_at	At3g02170	1.52416	nc	nc	2.15848	unknown protein
259859_at	At1g68410	1.52142	nc	1.70532	nc	protein phosphatase
262910_at	At1g59710	1.51763	nc	nc	nc	unknown protein
247447_at	At5g62730	1.51505	nc	nc	nc	nitrate transporter NTL1
264822_at	At1g03457	1.51475	nc	nc	nc	ribonucleoprotein
247377_at	At5g63180	1.51463	nc	nc	nc	pectate lyase
259072_at	At3g11700	1.51378	nc	1.7309	nc	unknown protein
259793_at	At1g64380	1.51256	nc	nc	nc	AP2-containing DNA-binding protein
256245_at	At3g12580	1.5102	nc	7.42406	nc	heat shock protein 70
266420_at	At2g38610	1.50785	nc	nc	nc	RNA-binding protein
245696_at	At5g04190	1.50759	2.65189	nc	nc	phytochrome kinase substrate 1 - like
254926_at	At4g11280	1.50715	2.07558	7.00057	nc	ACC synthase (AtACS-6)
260141_at	At1g66350	1.50327	nc	nc	nc	gibberellin regulatory protein
267115_s_at	At2g32540	1.50132	nc	nc	nc	cellulose synthase
257202_at	At3g23750	1.49788	nc	nc	2.08041	receptor-like kinase
265042_at	At1g04040	1.49729	nc	nc	nc	acid phosphatase
248855_at	At5g46590	1.49656	nc	nc	nc	NAM-like
262525_at	At1g17060	1.4961	nc	nc	nc	cytochrome P450
260800_at	At1g78240	1.49555	nc	nc	nc	unknown protein
264990_at	At1g27210	1.49424	nc	nc	nc	transcription factor
257140_at	At3g28910	1.49266	nc	1.80217	nc	MYB family transcription factor (HSR1)
266117_at	At2g02170	1.49127	nc	nc	nc	DNA-binding proetin
262489_at	At1g21830	1.48517	nc	nc	nc	unknown protein
252215_at	At3g50240	1.48493	nc	nc	nc	kinesin -like protein (KIF4)
260070_at	At1g73830	1.48491	nc	nc	nc	helix-loop-helix DNA-binding protein
246585_at	At5g14750	1.48474	nc	nc	nc	myb transcription factor werewolf (WER)/ MYB66
252615_at	At3g45230	1.48454	nc	0.568984	1.81138	serine/proline-rich protein
247747_at	At5g59000	1.48077	nc	nc	nc	unknown protein
259523_at	At1g12500	1.48037	nc	nc	nc	anion transporter
254250_at	At4g23290	1.48013	nc	0.371114	nc	serine/threonine kinase
245780_at	At1g45688	1.47793	nc	nc	nc	unknown protein
247979_at	At5g56750	1.47666	nc	nc	nc	pollen specific protein SF21
256300_at	At1g69490	1.47459	nc	nc	nc	NAC domain protein
261252_at	At1g05810	1.47389	nc	nc	nc	RAS-related protein ARA-1
266588_at	At2g14890	1.47297	nc	nc	1.8881	proline-rich protein
251961_at	At3g53620	1.47133	nc	nc	nc	inorganic pyrophosphatase -like protein
264232_at	At1g67470	1.46775	nc	2.59425	nc	protein kinase
263325_at	At2g04240	1.46719	nc	nc	nc	RING zinc finger protein
253806_at	At4g28270	1.46469	nc	0.594869	nc	RMA1
264833_at	At1g03590	1.46295	nc	nc	nc	phosphatase
254110_at	At4g25260	1.46143	nc	nc	nc	pectinesterase
251330_at	At3g61550	1.46127	nc	nc	nc	transcription factor
256865_at	At3g23820	1.45792	nc	nc	nc	NAD dependent epimerase
247251_at	At5g64740	1.45752	nc	nc	nc	cellulose synthase catalytic subunit
263467_at	At2g31730	1.45751	nc	nc	1.81006	unknown protein
250261_at	At5g13400	1.45342	2.29331	nc	nc	peptide transporter
256205_at	At1g50890	1.4529	nc	nc	nc	hypothetical protein
245112_at	At2g41540	1.45266	nc	nc	nc	glycerol-3-phosphate dehydrogenase
245262_at	At4g16563	1.45229	nc	nc	nc	pepsin A-like
245334_at	At4g15800	1.45063	nc	nc	nc	RALFL33
250645_at	At5g06700	1.45007	nc	nc	nc	unknown protein
246931_at	At5g25170	1.44965	2.02096	nc	nc	apoptosis-related PNAS-4
266792_at	At2g02860	1.44942	nc	nc	nc	sucrose/H+ symporter
260411_at	At1g69890	1.44854	nc	3.64558	nc	unknown protein
262114_at	At1g02860	1.44751	nc	nc	nc	peroxin-like
267537_at	At2g41880	1.44503	nc	2.48235	nc	guanylate kinase
250954_at	At5g03520	1.44483	nc	nc	nc	small GTPase
254387_at	At4g21850	1.44275	nc	0.24274	2.23181	CGI-131 protein
254487_at	At4g20780	1.4414	nc	nc	nc	calcium-binding protein
251055_at	At5g01710	1.43895	nc	nc	nc	unknown protein
261434_at	At1g07650	1.43817	nc	2.71387	nc	receptor-like serine/threonine kinase
246446_at	At5g17640	1.43556	nc	nc	nc	ATP-binding protein
262868_at	At1g64980	1.43525	1.99383	nc	1.58251	unknown protein
247996_at	At5g56170	1.43033	nc	nc	nc	contains similarity to GPI-anchored protein
259875_s_at	At1g76690	1.42584	nc	6.00201	nc	12-oxophytodienoate reductase (OPR2)
247884_at	At5g57800	1.42296	nc	nc	nc	lipid transfer protein glossy1 homolog
265214_at	At1g05000	1.4227	nc	0.599685	nc	phosphatase
261594_at	At1g33240	1.42046	nc	nc	1.74606	DNA-binding factor, similar to GT-2 factor
247383_at	At5g63410	1.41764	nc	nc	nc	receptor-like protein kinase
253551_at	At4g30996	1.41708	1.65649	nc	nc	unknown protein
248448_at	At5g51190	1.41679	nc	nc	nc	ethylene responsive element binding factor
247161_at	At5g65810	1.41677	nc	0.53707	1.70251	unknown protein
250398_at	At5g11000	1.41206	nc	nc	nc	unknown protein
249862_at	At5g22920	1.41063	nc	nc	nc	PGPD14
254256_at	At4g23180	1.40785	nc	3.79994	nc	serine/threonine kinase -like protein
265733_at	At2g01190	1.40625	nc	nc	nc	unknown protein
250939_at	At5g03040	1.40594	nc	nc	nc	calmodulin-binding protein
259958_at	At1g53730	1.40193	nc	nc	1.79354	leucine-rich repeat transmembrane protein kinase
263765_at	At2g21540	1.39735	nc	1.70167	nc	phosphatidylinositol phophatidylcholine transfer protein
255506_at	At4g02130	1.39725	nc	nc	1.62	predicted glycosyl transferase
253631_at	At4g30440	1.39673	nc	nc	nc	nucleotide sugar epimerase-like protein
251855_at	At3g54690	1.39048	nc	nc	nc	sugar-phosphate isomerase - like protein
266101_at	At2g37940	1.38523	1.62938	1.89536	nc	unknown protein
252378_at	At3g47570	1.38507	nc	1.86892	nc	receptor kinase-like protein
249072_at	At5g44060	1.38501	nc	nc	nc	unknown protein
259437_at	At1g01540	1.38342	nc	nc	nc	serine/threonine kinase
251575_at	At3g58120	1.37284	2.84832	nc	nc	basic leucine zipper transcription activator PKSF1
