# Supplementary material for: Interdependency of Brassinosteroid and Auxin Signaling in Arabidopsis
Source: PLoS Biol. 2004 Aug 24;2(9):e258. doi: 10.1371/journal.pbio.0020258 (PMC509407; doi:10.1371/journal.pbio.0020258)
Supplement: Table S2 — Effects of increased auxin levels in the yucca mutant are shown as compared to WT and following BL treatments. The comparisons from left to right are WT BL- versus mock-treated, WT IAA- versus mock-treated, yucca mock-treated versus WT mock-treated, and yucca BL- versus mock-treated. nc, no change. (169 KB XLS). [file pbio.0020258.st002.xls]

## Sheet: BRdown
Supplementary Table 2. Fold-change of BL down-regulated genes following exposure to BL or IAA (auxin) treatment. Effects of increased auxin levels in the yucca mutant are shown as compared to WT and following BL treatments. The comparisons from left-to-right are: WT BL- vs. mock-treated; WT IAA- vs. mock-treated; yucca mock-treated vs. WT mock-treated; and yucca BL-vs.mock-treated. nc: nochange.
		wild-type		yucca
Affymetrixno.	accession no.	BL	IAA	vs. WT	BL	annotation
247882_at	At5g57785	0.0465062	nc	1.65243	0.0458557	Expressed protein
251072_at	At5g01740	0.0574906	nc	nc	0.0447234	wound-inducible wun1 protein
256598_at	At3g30180	0.104225	nc	nc	0.0704127	cytochrome P450
246284_at	At4g36780	0.156014	nc	nc	0.144046	BZR1/BES1-like
252184_at	At3g50660	0.161731	nc	nc	0.192539	DWF4
255538_at	At4g01680	0.174666	nc	1.98154	0.120464	putative transcription factor
263890_at	At2g37030	0.176118	11.0605	0.548348	0.286615	SAUR-46
249894_at	At5g22580	0.188062	nc	3.47442	0.568879	unknown protein
245784_at	At1g32190	0.195575	nc	nc	0.189398	hypothetical protein
247880_at	At5g57780	0.218706	nc	nc	0.238155	putative protein
250752_at	At5g05690	0.234157	nc	nc	0.194288	CPD
255543_at	At4g01870	0.272251	nc	9.64686	0.264856	hypothetical protein
249477_s_at	At5g38930	0.275767	nc	nc	nc	germin - like protein
258196_at	At3g13980	0.278198	3.90854	nc	nc	hypothetical protein
254305_at	At4g22200	0.286109	nc	nc	0.461587	potassium channel protein AKT3
259848_at	At1g72180	0.310663	nc	nc	0.242488	leucine-rich receptor-like protein kinase
258586_s_at	At3g04320	0.332082	nc	0.134502	nc	trypsin inhibitor
261292_at	At1g36940	0.335166	2.81803	nc	0.293418	hypothetical protein
258100_at	At3g23550	0.340774	nc	7.44778	0.171746	transporter
262050_at	At1g80130	0.352689	nc	nc	0.44805	unknown protein
250327_at	At5g12050	0.35482	4.62588	nc	0.400997	serine rich protein
262635_at	At1g06570	0.365098	nc	nc	0.2157	4-hydroxyphenylpyruvate dioxygenase (HPD)
253908_at	At4g27260	0.371294	6.08906	1.70694	0.33089	GH3-5
249675_at	At5g35940	0.374484	nc	0.308428	nc	myrosinase-binding protein
245362_at	At4g17460	0.386217	2.25721	nc	nc	homeobox-leucine zipper protein HAT1 (hd-zip protein 1)
251785_at	At3g55130	0.388549	nc	2.59054	nc	ABC transporter
266125_at	At2g45050	0.391924	nc	0.499014	nc	GATA-type zinc finger transcription factor
249777_at	At5g24210	0.392562	nc	nc	0.404849	putative protein unknown protein
259683_at	At1g63050	0.397587	nc	nc	0.367947	acyltransferase
259596_at	At1g28130	0.398185	1.54943	nc	0.22408	GH3-17
259373_at	At1g69160	0.407036	2.23022	nc	nc	hypothetical protein
262381_at	At1g72900	0.411788	nc	14.0198	nc	virus resistance protein
251668_at	At3g57010	0.418655	nc	nc	nc	protein strictosidine synthase
252863_at	At4g39800	0.422174	nc	nc	nc	myo-inositol-1-phosphate synthase
250746_at	At5g05880	0.42458	nc	nc	nc	glucuronosyl transferase-like protein
262951_at	At1g75500	0.429349	3.30958	nc	0.367844	nodulin-like protein similar to MtN21
267305_at	At2g30070	0.430211	nc	nc	0.309531	high affinity K+ transporter (AtKUP1/AtKT1p)
247074_at	At5g66590	0.432161	nc	0.340341	nc	pathogenesis-related protein-like
260230_at	At1g74500	0.437061	nc	0.270485	nc	helix-loop-helix DNA-binding protein
259839_at	At1g52190	0.438396	nc	nc	0.474391	peptide transporter
266395_at	At2g43100	0.438797	nc	nc	nc	3-isopropylmalate dehydratase
261191_at	At1g32900	0.444163	nc	nc	0.354516	starch synthase
249866_at	At5g23010	0.446115	nc	nc	nc	2-isopropylmalate synthase-like
259751_at	At1g71030	0.449343	nc	nc	0.362699	myb-related transcription factor
251321_at	At3g61460	0.449911	1.72722	nc	0.477388	RING finger protein
261772_at	At1g76240	0.451642	1.74278	nc	0.310043	hypothetical protein
261785_at	At1g08230	0.452909	nc	nc	0.292712	amino acid permease
252387_at	At3g47800	0.453454	nc	nc	nc	aldose 1-epimerase
261456_at	At1g21050	0.455695	nc	nc	0.266549	hypothetical protein
245761_at	At1g66890	0.45648	nc	nc	0.405327	hypothetical protein
247351_at	At5g63790	0.460211	nc	4.61372	nc	NAC-domain protein
248646_at	At5g49100	0.460582	nc	0.50864	nc	unknown protein
248163_at	At5g54510	0.462944	8.67156	nc	nc	DFL1/GH3-6
250248_at	At5g13740	0.463671	nc	nc	0.304063	transporter-like protein
265377_at	At2g05790	0.465475	nc	nc	0.528146	beta-1,3-glucanase
251255_at	At3g62280	0.46611	nc	0.431511	nc	early nodule-specific protein ENOD8
253048_at	At4g37560	0.47069	nc	nc	nc	formamidase
251524_at	At3g58990	0.47072	nc	nc	nc	3-isopropylmalate dehydratase-like protein
251013_at	At5g02540	0.47185	nc	nc	nc	oxidoreductase
249895_at	At5g22500	0.474221	nc	nc	nc	male sterility 2-like protein
261892_at	At1g80840	0.474437	2.00042	18.8299	nc	WRKY transcription factor
254644_at	At4g18510	0.476181	0.361338	nc	nc	CLE2
251827_at	At3g55120	0.47784	nc	nc	0.590129	chalcone isomerase
247191_at	At5g65310	0.477962	nc	nc	0.52754	HD-zip protein ATHB-5
254024_at	At4g25780	0.480894	nc	0.442603	0.366336	PR-1
256788_at	At3g13730	0.482998	nc	nc	nc	cytochrome P450
254687_at	At4g13770	0.485945	nc	2.19134	nc	cytochrome P450 monooxygenase (CYP83A1)
260410_at	At1g69870	0.486274	nc	nc	0.33327	peptide transporter
252890_at	At4g39400	0.488798	1.77977	nc	0.430545	brassinosteroid insensitive 1 gene (BRI1)
265460_at	At2g46600	0.491866	nc	nc	nc	caltractin
257232_at	At3g16500	0.493159	nc	nc	0.474931	phytochrome-associated protein 1 (PAP1)
252646_at	At3g44610	0.494064	nc	nc	0.54314	protein kinase
249848_at	At5g23220	0.495929	nc	0.275793	nc	unknown protein
250480_at	At5g10290	0.496311	nc	nc	0.420398	protein serine/threonine kinase
249645_at	At5g36910	0.497812	nc	nc	nc	thionin
266996_at	At2g34490	0.505994	nc	2.03039	nc	cytochrome P450
255177_at	At4g08040	0.506967	8.58311	3.26015	nc	1-aminocyclopropane-1-carboxylic acid synthase
256349_at	At1g54890	0.51117	nc	nc	nc	late embryogenesis protein
252300_at	At3g49160	0.515018	nc	0.510174	0.360901	pyruvate kinase
247280_at	At5g64260	0.517122	nc	nc	0.262956	phi-1-like protein
261873_at	At1g11350	0.517445	nc	nc	0.413604	serine/threonine kinase
246735_at	At5g27670	0.518959	nc	nc	nc	histone H2A
259466_at	At1g19050	0.519105	nc	0.513841	nc	response regulator 5
248208_at	At5g53980	0.520612	nc	3.05381	nc	transcription factor
258021_at	At3g19380	0.520635	3.08794	nc	0.542667	hypothetical protein
255773_at	At1g18590	0.521055	nc	nc	nc	flavonol 4 -sulfotransferase
266368_at	At2g41380	0.52215	3.11545	nc	nc	embryo-abundant protein
253493_at	At4g31820	0.522197	nc	nc	nc	unknown protein
258805_at	At3g04010	0.5243	nc	2.25983	nc	beta-1,3-glucanase
256847_at	At3g27950	0.525827	nc	0.434741	nc	early nodule-specific protein
260784_at	At1g06180	0.529794	nc	2.42029	nc	MYB-related protein
263002_at	At1g54200	0.531248	nc	nc	nc	hypothetical protein
253411_at	At4g32980	0.531576	nc	nc	nc	homeobox gene ATH1
247933_at	At5g56980	0.531805	nc	nc	nc	unknown protein
261224_at	At1g20160	0.532532	nc	nc	nc	subtilisin-like serine protease
257858_at	At3g12920	0.532757	nc	nc	nc	RNA-binding protein
247126_at	At5g66080	0.533192	2.69366	nc	nc	protein phosphatase 2C-like protein
256446_at	At3g11110	0.533471	nc	nc	nc	RING zinc finger protein
252870_at	At4g39940	0.536704	nc	nc	nc	adenosine-5-phosphosulfate-kinase
257925_at	At3g23170	0.537495	nc	nc	0.519426	unknown protein
264042_at	At2g03760	0.538816	nc	nc	nc	steroid sulfotransferase
258675_at	At3g08770	0.541901	nc	nc	nc	nonspecific lipid-transfer protein
246216_at	At4g36380	0.543119	nc	nc	0.459981	ROT3
249267_at	At5g41600	0.543608	nc	nc	nc	seed maturation
250045_at	At5g17700	0.551785	nc	nc	nc	transporter
256062_at	At1g07090	0.555472	nc	2.03508	0.373272	unknown protein
264900_at	At1g23080	0.557923	1.92333	nc	nc	auxin transport protein (PIN7)
262517_at	At1g17180	0.564575	nc	nc	nc	glutathione transferase
252189_at	At3g50070	0.565142	nc	nc	nc	cyclin D3-like protein
267471_at	At2g30390	0.565736	nc	nc	nc	ferrochelatase
250426_at	At5g10510	0.566084	nc	nc	nc	ovule development protein
262830_at	At1g14700	0.566926	nc	nc	nc	purple acid phosphatase
259561_at	At1g21250	0.567094	nc	5.98729	nc	protein kinase
259966_at	At1g76500	0.569898	nc	nc	nc	DNA-binding protein
258809_at	At3g04070	0.571464	nc	nc	nc	NAM-like protein
251563_at	At3g57880	0.574363	nc	1.75084	nc	anthranilate phosphoribosyltransferase
266963_at	At2g39450	0.574382	nc	nc	nc	unknown protein
259680_at	At1g77690	0.574864	nc	nc	0.287486	AUX1-like permease
265475_at	At2g15620	0.574926	nc	nc	nc	ferredoxin--nitrite reductase
254314_at	At4g22470	0.575514	nc	nc	nc	extensin
255695_at	At4g00080	0.575692	nc	0.260641	nc	pectinesterase inhibitor
258432_at	At3g16570	0.575789	nc	nc	0.537803	RALFL23
255110_at	At4g08770	0.580334	nc	nc	nc	peroxidase
266289_at	At2g29390	0.58081	nc	nc	nc	C-4 sterol methyl oxidase
252149_at	At3g51290	0.581333	nc	nc	nc	hypothetical protein
253401_at	At4g32870	0.581389	nc	nc	nc	hypothetical protein
260431_at	At1g68190	0.581617	nc	0.489937	nc	zinc finger protein
249766_at	At5g24070	0.582923	nc	0.429585	nc	peroxidase-like protein
266838_at	At2g25980	0.584301	nc	nc	nc	similar to jasmonate-inducible protein
252983_at	At4g37980	0.585836	nc	nc	nc	cinnamyl-alcohol dehydrogenase ELI3-1
260243_at	At1g63720	0.587785	nc	2.28511	0.292308	hypothetical protein
262383_at	At1g72940	0.587928	nc	3.8936	nc	disease resistance protein
250670_at	At5g06860	0.588968	nc	nc	0.441149	polygalacturonase inhibiting protein 1 (PGIP1)
260077_at	At1g73620	0.591008	nc	0.550822	nc	thaumatin-like protein
266363_at	At2g41250	0.591078	nc	nc	0.523169	hydrolase
261648_at	At1g27730	0.591474	nc	6.89218	nc	salt-tolerance zinc finger protein
267451_at	At2g33710	0.59153	nc	2.28095	0.514161	AP2 domain transcription factor
250537_at	At5g08565	0.592387	nc	nc	nc	unknown protein
253872_at	At4g27410	0.594592	nc	nc	0.464231	nap protein
259546_at	At1g35350	0.596386	nc	2.26365	nc	unknown protein
266184_s_at	At2g38940	0.597109	nc	nc	nc	phosphate transporter (AtPT2)
247601_at	At5g60850	0.598575	nc	nc	nc	zinc finger protein OBP4
257236_at	At3g15095	0.598643	nc	nc	nc	hypothetical protein
253666_at	At4g30270	0.599171	nc	2.36429	nc	xyloglucan endo-1,4-beta-D-glucanase
260752_at	At1g49030	0.599906	nc	nc	nc	unknown protein
262263_at	At1g70940	0.600021	3.68014	nc	0.529855	REH1/PIN3
248895_at	At5g46330	0.600032	nc	2.18222	nc	receptor protein kinase
265615_at	At2g25450	0.601125	nc	3.14129	nc	dioxygenase
251773_at	At3g55960	0.601132	nc	nc	0.435274	HSPC058
253247_at	At4g34610	0.602619	nc	nc	nc	BEL1-like
258091_at	At3g14560	0.60366	nc	nc	nc	hypothetical protein
253475_at	At4g32290	0.603754	nc	nc	0.532377	unknown protein
253042_at	At4g37550	0.605757	nc	nc	nc	formamidase
265269_at	At2g42950	0.606238	nc	nc	nc	metal ion transporter
267233_s_at	At2g43920	0.606262	nc	nc	nc	unknown protein
253751_at	At4g29070	0.606397	nc	nc	nc	hypothetical protein
257772_at	At3g23080	0.607388	nc	nc	nc	phosphatidylcholine transfer protein
261498_at	At1g28440	0.607675	nc	nc	nc	receptor kinase
258349_at	At3g17610	0.607963	nc	nc	0.493352	unknown protein
262913_at	At1g59960	0.608134	nc	nc	nc	NADPH-dependent codeinone reductase
261691_at	At1g50060	0.608151	nc	0.14224	nc	branched-chain amino acid aminotransferase
252543_at	At3g45780	0.609239	nc	nc	nc	Phototropin1 (PHOT1)
248381_at	At5g51830	0.609506	nc	6.4307	nc	fructokinase 1
253351_at	At4g33700	0.610629	nc	nc	nc	hemolysin
262746_at	At1g28960	0.611816	nc	nc	0.53082	hydrolase
250662_at	At5g07010	0.612046	nc	5.57547	0.29963	steroid sulfotransferase-like protein
263715_at	At2g20570	0.613103	nc	nc	nc	GPRI1
266735_at	At2g46930	0.613725	nc	nc	nc	pectinesterase
251342_at	At3g60690	0.614814	nc	nc	nc	SAUR-59
245296_at	At4g16370	0.615336	nc	nc	nc	isp4-like protein
247407_at	At5g62900	0.615423	nc	nc	nc	unknown protein
252433_at	At3g47560	0.615541	nc	nc	0.500597	hydrolyse
260385_at	At1g74090	0.61645	nc	nc	nc	flavonol sulfotransferase
252827_at	At4g39950	0.617609	nc	0.390637	nc	CYP79B2
257080_at	At3g15240	0.618196	nc	nc	nc	unknown protein
266711_at	At2g46740	0.618372	nc	nc	nc	unknown protein
262738_at	At1g28530	0.61851	nc	nc	nc	ATP-binding cassette (ABC) transporter
260876_at	At1g21460	0.619785	nc	nc	nc	nodule development protein
255450_at	At4g02850	0.620555	nc	nc	nc	unknown protein
260776_at	At1g14580	0.621686	nc	nc	nc	zinc finger protein
245674_at	At1g56680	0.622779	nc	0.460255	nc	chitinase
251374_at	At3g60390	0.623006	1.57805	nc	nc	homeobox-leucine zipper protein HAT3
253043_at	At4g37540	0.623011	nc	nc	0.59921	unknown protein
248155_at	At5g54390	0.6242	nc	nc	nc	protein 3 (2 ), 5 -bisphosphate nucleotidase
255766_at	At1g16750	0.6254	nc	nc	nc	unknown protein
252296_at	At3g48970	0.625674	nc	2.38906	nc	GMFP7 isoprenylated protein
266865_at	At2g29980	0.626458	nc	nc	nc	omega-3 fatty acid desaturase
258222_at	At3g15680	0.628024	nc	nc	nc	zinc finger protein
265245_at	At2g43060	0.628406	1.83823	nc	0.309885	transcription factor
248270_at	At5g53450	0.629019	nc	nc	nc	protein kinase
256942_at	At3g23290	0.62932	nc	nc	nc	unknown protein
262915_at	At1g59940	0.629321	nc	nc	nc	response regulator 3
245136_at	At2g45210	0.629826	nc	nc	nc	SAUR-36
245800_at	At1g46264	0.630134	nc	nc	nc	heat shock transcription factor
252178_at	At3g50750	0.630598	nc	nc	nc	unknown protein
249651_at	At5g37020	0.630745	nc	nc	nc	auxin response factor 8 (ARF8)
266321_at	At2g46660	0.631884	nc	nc	nc	cytochrome P450
252054_at	At3g52540	0.632169	nc	nc	nc	hypothetical protein
265726_at	At2g32010	0.632754	nc	nc	nc	inositol polyphosphate 5 -phosphatase
261118_at	At1g75460	0.633681	nc	0.540847	nc	protease
253662_at	At4g30080	0.633961	nc	nc	nc	auxin response factor 4 (ARF4)
266993_at	At2g39210	0.6347	nc	nc	nc	nodulin-like protein
246516_at	At5g15740	0.63513	nc	nc	0.488926	auxin-independent growth promoter
257769_at	At3g23050	0.636426	1.79627	nc	nc	indoleacetic acid (IAA)-inducible gene (IAA7)
260875_at	At1g21410	0.637146	nc	nc	nc	hypothetical protein
260745_at	At1g78370	0.637384	nc	2.3632	nc	auxin-inducible glutathione S-transferase
260979_at	At1g53510	0.638668	nc	nc	0.49348	MAP kinase ATMPK9
258692_at	At3g08640	0.639193	nc	nc	0.565426	unknown protein
257975_at	At3g20830	0.640073	nc	nc	nc	protein kinase
264898_at	At1g23205	0.640779	nc	nc	nc	pectinesterase inhibitor
259681_at	At1g77760	0.645116	nc	nc	0.516753	nitrate reductase 1 (NR1)
258189_at	At3g17860	0.645939	nc	0.549435	nc	unknown protein
265501_at	At2g15490	0.646377	2.11768	3.96433	0.166751	glucosyltransferase
252114_at	At3g51450	0.646786	nc	2.23594	nc	mucin -like protein
262882_at	At1g64900	0.646909	nc	3.45785	nc	cytochrome P450
247582_at	At5g60760	0.647495	nc	nc	nc	RNA helicase
248910_at	At5g45820	0.648577	nc	nc	nc	serine threonine protein kinase
266591_at	At2g46225	0.650111	nc	nc	0.521446	unknown protein
254810_at	At4g12390	0.650545	nc	nc	nc	pectinesterase
262039_at	At1g80050	0.651814	nc	nc	nc	adenine phosphoribosyltransferase
260350_at	At1g69410	0.652358	nc	nc	nc	Eukaryotic initiation factor 5A
260955_at	At1g06000	0.652392	nc	nc	nc	UDPG glucosyltransferase
253971_at	At4g26530	0.652474	nc	nc	nc	fructose-bisphosphate aldolase
263373_at	At2g20515	0.652551	nc	0.465051	nc	unknown protein
245987_at	At5g13180	0.653178	nc	nc	0.525453	NAM-like senescence up-regulated protein
255858_at	At1g67030	0.654135	nc	nc	nc	zinc finger protein (ZFP6)
258151_at	At3g18080	0.654359	nc	2.33069	nc	beta-glucosidase
252315_at	At3g48690	0.654837	nc	nc	0.502223	PrMC3
254680_at	At4g18130	0.65518	nc	nc	nc	phytochrome E
267607_s_at	At2g26740	0.65528	nc	nc	nc	epoxide hydrolase (ATsEH)
264873_at	At1g24100	0.65631	nc	nc	nc	indole-3-acetate beta-glucosyltransferase
259911_at	At1g72680	0.657522	nc	2.54497	0.425447	cinnamyl-alcohol dehydrogenase
246184_at	At5g20950	0.65779	nc	nc	nc	beta-D-glucan exohydrolase
257463_at	At1g14820	0.658493	nc	nc	nc	phosphatidylinositol/phosphatidylcholine transfer protein
256960_at	At3g13510	0.659034	nc	nc	nc	unknown protein
262230_at	At1g68560	0.659266	nc	nc	nc	alpha-xylosidase
247452_at	At5g62430	0.659307	nc	0.50359	nc	H-protein promoter binding factor
249118_at	At5g43870	0.66007	nc	0.53327	nc	unknown protein
248784_at	At5g47380	0.661521	nc	nc	nc	unknown protein
262667_at	At1g62810	0.661813	nc	nc	nc	amine oxidase
250846_at	At5g04590	0.664582	nc	nc	nc	sulphite reductase
261076_at	At1g07420	0.664936	nc	nc	nc	C-4 methyl sterol oxidase
253307_at	At4g33670	0.665015	nc	nc	nc	potassium ion transporter
258920_at	At3g10520	0.665209	nc	0.456331	nc	class 2 non-symbiotic hemoglobin
251231_at	At3g62760	0.665216	nc	nc	nc	Glutathione transferase III
255947_at	At1g22040	0.666634	nc	nc	nc	hypothetical protein
254118_at	At4g24790	0.668244	nc	nc	nc	DNA polymerase III
264470_at	At1g67110	0.668944	nc	nc	nc	cytochrome P450
264338_at	At1g70300	0.669183	nc	nc	nc	potassium transporter
247406_at	At5g62920	0.670023	nc	0.355823	nc	response regulator 6 (ARR6)
249208_at	At5g42650	0.671773	nc	nc	nc	allene oxide synthase
253812_at	At4g28240	0.674259	nc	nc	nc	wound induced protein
256308_s_at	At1g30410	0.6743	nc	2.03599	0.532958	ABC transporter
259105_at	At3g05500	0.674625	nc	nc	0.582277	stress related protein
265051_at	At1g52100	0.674987	nc	nc	nc	jasmonate inducible protein
245885_at	At5g09440	0.67731	nc	1.88205	0.204068	protein phi-1
249183_at	At5g42990	0.678353	nc	nc	nc	E2, ubiquitin-conjugating enzyme 18 (UBC18)
245277_at	At4g15550	0.678754	nc	2.54212	nc	glucosyltransferase
254845_at	At4g11820	0.678784	nc	nc	nc	hydroxymethylglutaryl-CoA synthase
249046_at	At5g44400	0.679799	nc	nc	nc	berberine bridge enzyme
250992_at	At5g02260	0.679937	nc	0.520968	nc	expansin
258109_at	At3g23640	0.68077	nc	nc	nc	hypothetical protein
264037_at	At2g03750	0.681092	nc	nc	nc	steroid sulfotransferase
248091_at	At5g55120	0.682058	nc	nc	nc	unknown protein
246042_at	At5g19440	0.682225	nc	nc	0.520755	cinnamyl-alcohol dehydrogenase
257134_at	At3g12870	0.682731	nc	nc	nc	oxidoreductase
255723_at	At3g29575	0.683156	nc	nc	nc	hypothetical protein
266120_at	At2g02070	0.686319	nc	nc	nc	C2H2-type zinc finger protein
263847_at	At2g36970	0.686824	nc	3.10867	nc	glucosyltransferase
266300_at	At2g01420	0.688343	nc	nc	nc	auxin transport protein (PIN4)
245734_at	At1g73480	0.68861	nc	5.80528	nc	lysophospholipase
247734_at	At5g59400	0.689073	nc	nc	nc	unknown protein
252343_at	At3g48610	0.690874	nc	nc	nc	hydrolase
251221_at	At3g62550	0.693292	nc	2.16362	nc	ER6 protein
263865_at	At2g36910	0.693391	nc	nc	0.550098	ABC transporter
262925_at	At1g65730	0.696843	nc	nc	nc	oligopeptide transporter
257746_at	At3g29200	0.698648	nc	nc	nc	chorismate mutase
262500_at	At1g21760	0.701464	nc	nc	0.559888	F-box domain protein
264319_at	At1g04110	0.703595	nc	nc	nc	subtilisin-like serine protease
256145_at	At1g48750	0.703663	nc	0.3993	nc	lipid transfer protein
252661_at	At3g44450	0.704221	nc	1.94953	0.620231	unknown protein
253224_at	At4g34860	0.704477	nc	nc	nc	invertase
250054_at	At5g17860	0.704645	nc	nc	nc	potassium-dependent sodium-calcium exchanger
255460_at	At4g02800	0.704957	nc	nc	nc	hypothetical protein
261804_at	At1g30530	0.705148	nc	nc	nc	UDP glucose:flavonoid 3-o-glucosyltransferase
260362_at	At1g70530	0.705833	nc	2.22547	nc	protein kinase
252014_at	At3g52870	0.705904	nc	nc	nc	calmodulin-binding protein
263406_at	At2g04160	0.706127	nc	0.347187	nc	subtilisin-like serine protease AIR3
261400_at	At1g79630	0.707323	nc	nc	0.539635	protein phosphatase-2C
253052_at	At4g37310	0.707597	nc	nc	0.530344	cytochrome P450
256134_at	At1g13560	0.708771	nc	nc	nc	aminoalcoholphosphotransferase
247600_at	At5g60890	0.710077	nc	0.316686	nc	Myb transcription factor homolog (ATR1)
257460_at	At1g75580	0.712768	nc	nc	nc	SAUR-51
255284_at	At4g04610	0.714746	nc	2.50723	nc	5-adenylylsulfate reductase
249941_at	At5g22270	0.717008	nc	1.95968	nc	unknown protein
259723_at	At1g60960	0.718877	nc	0.48585	nc	iron-regulated transporter
