# Supplementary material for: Interdependency of Brassinosteroid and Auxin Signaling in Arabidopsis
Source: PLoS Biol. 2004 Aug 24;2(9):e258. doi: 10.1371/journal.pbio.0020258 (PMC509407; doi:10.1371/journal.pbio.0020258)
Supplement: Table S3 — ave, average; se, standard error. (64 KB XLS). [file pbio.0020258.st003.xls]

## Sheet: Table S3
Supplementary Table 3: Normalized values of BL up-regulated genes, ave: average, se: standard error.
Affymetrix no.	accession no.	C_mock_ave	C_mock_se	C_BL_ave	C_BL_se
253103_at	At4g36110	27.2	3.00205	196.959	16.399
254042_at	At4g25810	188.002	25.2442	916.649	10.2169
265806_at	At2g18010	17.7686	0.703834	85.0854	11.7251
259785_at	At1g29490	23.8026	0.72351	110.897	16.1218
252997_at	At4g38400	82.7109	2.5788	380.924	5.36882
252970_at	At4g38850	58.8065	1.60854	254.856	29.9008
245757_at	At1g35140	227.561	21.023	981.407	30.7441
251774_at	At3g55840	18.8055	0.254944	76.4739	2.62086
252563_at	At3g45970	174.418	21.2986	678.005	22.391
252167_at	At3g50560	210.795	21.0318	794.887	12.9293
253608_at	At4g30290	135.418	13.0831	507.795	5.92493
260152_at	At1g52830	37.788	2.98499	135.172	36.1228
247925_at	At5g57560	1100.83	98.4525	3681.26	45.0306
246932_at	At5g25190	127.019	13.481	420.227	46.6573
247252_at	At5g64770	167.896	23.164	549.409	25.1378
255549_at	At4g01950	187.077	15.2073	610.272	10.5304
255064_at	At4g08950	947.489	11.8028	2990.41	28.4578
263207_at	At1g10550	142.787	19.0758	449.11	22.7277
267614_at	At2g26710	182.397	7.65058	534.196	18.492
259331_at	At3g03840	27.3215	1.92497	79.0483	1.5455
265114_at	At1g62440	30.7573	3.16538	88.0819	0.990997
252557_at	At3g45960	18.0542	1.37291	51.618	0.253975
266693_at	At2g19800	1009.07	27.1021	2872.96	40.7743
253050_at	At4g37450	381.755	42.462	1068.77	39.3975
264157_at	At1g65310	245.127	40.4511	681.498	18.2898
257203_at	At3g23730	312.242	25.9668	853.676	66.2529
253165_at	At4g35320	163.541	13.2722	425.526	14.628
249410_at	At5g40380	59.9299	6.50563	154.815	7.31903
248912_at	At5g45670	415.972	31.1344	1069.05	5.81195
249337_at	At5g41080	230.682	15.4746	588.81	8.82812
257506_at	At1g29440	165.317	22.7043	419.39	10.3001
248524_s_at	At5g50570	130.242	2.73553	312.454	1.50595
258367_at	At3g14370	81.9426	10.4734	195.452	0.373694
253485_at	At4g31800	77.2735	1.23861	183.084	9.39541
258075_at	At3g25900	154.986	10.731	364.088	29.6191
247255_at	At5g64780	149.952	6.02712	352.043	5.09995
261975_at	At1g64640	590.115	23.0046	1383.31	31.7211
261717_at	At1g18400	140.783	8.1946	327.411	27.586
265732_at	At2g01300	65.7231	0.0389675	152.757	0.928713
263931_at	At2g36220	126.029	3.16611	292.585	16.8234
266447_at	At2g43290	137.5	11.8628	316.782	9.56622
253736_at	At4g28780	82.4308	2.72036	188.14	8.39742
249008_at	At5g44680	652.22	16.1397	1476.06	29.7735
263690_at	At1g26960	28.3863	1.203	63.7466	1.26375
265938_at	At2g19620	97.0593	3.74728	213.984	19.825
267411_at	At2g34930	63.3844	2.35824	138.97	17.8101
256633_at	At3g28340	47.6538	2.58872	104.295	2.99679
259773_at	At1g29500	321.296	27.8905	697.799	37.664
245244_at	At1g44350	214.321	24.9114	464.19	11.8963
245336_at	At4g16515	612.786	5.29117	1325.1	36.4149
264879_at	At1g61260	49.1594	3.40419	106.235	1.81722
249750_at	At5g24570	668.84	18.8428	1438.17	113.1
247026_at	At5g67080	23.6001	0.57323	50.7178	0.772271
252965_at	At4g38860	304.265	33.9734	653.613	51.4995
255818_at	At2g33570	286.903	2.64455	614.494	6.05487
253628_at	At4g30280	371.082	41.8871	791.212	67.0484
250936_at	At5g03120	252.493	23.0578	537.637	19.1714
259784_at	At1g29450	237.448	12.7192	504.198	21.0174
259790_s_at	At1g29430	416.809	72.9458	882.383	72.9458
266749_at	At2g47060	175.033	8.39526	370.03	6.19784
259332_at	At3g03830	15.521	0.855358	32.7951	3.32976
258552_at	At3g07010	446.405	22.7256	942.846	32.6615
259788_at	At1g29670	1556.2	14.0342	3265.47	88.0868
258537_at	At3g04210	83.7837	1.54809	175.604	9.0908
261825_at	At1g11545	649.59	38.8769	1357.81	5.02152
259787_at	At1g29460	35.0312	2.60003	72.1088	3.97341
253571_at	At4g31000	19.4558	1.20065	39.98	2.11984
245176_at	At2g47440	794.388	0.879657	1631.8	12.5987
247189_at	At5g65390	652.966	68.5693	1339.76	34.2438
254573_at	At4g19420	446.789	2.83597	916.147	42.1279
261949_at	At1g64670	163.384	15.7051	334.827	15.3756
255028_at	At4g09890	182.205	2.46065	372.97	1.64773
264100_at	At1g78970	219.637	11.2762	448.685	12.8523
249011_at	At5g44670	82.1954	0.95835	167.663	11.458
251646_at	At3g57780	59.1427	1.70602	120.22	1.87601
249755_at	At5g24580	70.6049	0.253954	143.464	3.57977
245119_at	At2g41640	65.4271	6.44221	132.767	2.1645
248419_at	At5g51550	795.377	39.9585	1609.93	4.7591
253891_at	At4g27720	459.836	33.7481	927.586	20.1729
254120_at	At4g24570	76.8481	1.40163	154.907	13.2196
267393_at	At2g44500	483.425	4.23159	965.815	8.42085
249583_at	At5g37770	137.924	8.94072	273.407	12.9431
258003_at	At3g29030	186.477	31.6862	364.171	15.1165
266613_at	At2g14900	551.691	47.2645	1075.03	0.690162
251192_at	At3g62720	309	30.4858	601.214	32.1442
246200_at	At4g37240	141.218	1.36464	274.621	17.7264
258742_at	At3g05800	52.789	6.28579	102.31	0.513028
256603_at	At3g28270	411.953	9.96015	797.749	47.5859
260297_at	At1g80280	289.419	0.19399	559.409	9.1962
261728_at	At1g76160	1788.22	89.1845	3455.49	20.9394
248704_at	At5g48450	67.1484	2.49449	129.146	6.60231
262099_s_at	At1g59500	129.002	2.54774	247.681	3.57642
247069_at	At5g66920	955.626	35.1955	1833.87	31.5812
265688_at	At2g24300	60.2626	2.91651	115.381	1.35717
251925_at	At3g54000	41.3622	0.735949	79.1513	4.40039
254563_at	At4g19120	637.851	7.35849	1216.91	41.381
258704_at	At3g09780	109.695	4.32724	209.171	16.8499
246401_at	At1g57560	29.6377	3.61638	56.3567	1.14402
247533_at	At5g61570	46.5328	1.3795	88.0119	1.48422
259915_at	At1g72790	158.952	3.19768	300.067	7.67711
246926_at	At5g25240	157.512	8.19822	297.197	17.8834
252160_at	At3g50570	50.7278	2.48929	95.1335	5.0803
250437_at	At5g10430	1440.45	158.914	2698.12	39.6105
258528_at	At3g06770	284.2	0.3375	532.08	4.35773
264636_at	At1g65490	392.01	27.4018	733.661	97.0593
254609_at	At4g18970	787.251	16.8923	1472.5	52.9659
263226_at	At1g30690	340.762	2.37758	637.007	24.5313
261193_at	At1g32920	1059.28	38.8359	1975.13	35.0152
251861_at	At3g54810	350.19	46.69	652.502	23.7179
259786_at	At1g29660	1420.12	163.656	2645.34	158.592
261570_at	At1g01120	665.834	60.8649	1239.76	117.131
264598_at	At1g04610	62.7606	3.58547	116.778	4.97528
254294_at	At4g23070	41.0931	2.34622	76.2581	3.79893
263957_at	At2g35880	567.596	43.0433	1051.71	9.59564
266873_at	At2g44740	115.844	14.6399	214.257	1.28386
247146_at	At5g65610	82.5041	5.36226	152.577	10.9948
255438_at	At4g03070	68.6797	7.27559	126.348	7.57967
266246_at	At2g27690	60.781	5.55955	111.617	1.5935
248763_at	At5g47550	792.239	38.2759	1453.1	11.1402
255652_at	At4g00950	209.547	6.63272	384.171	15.482
251142_at	At5g01015	314.5	6.52553	575.882	1.70542
261819_at	At1g11410	54.5733	1.69622	99.6711	5.7389
257315_at	At3g30775	2286.5	47.5256	4171.97	49.7109
250165_at	At5g15290	88.4773	4.3786	161.413	2.96751
250663_at	At5g07110	323.976	13.4946	589.88	11.0635
256452_at	At1g75240	474.544	27.7643	862.076	52.4264
264016_at	At2g21220	46.4454	0.24097	84.0363	3.28096
267344_at	At2g44230	49.9585	7.4038	90.2497	0.847549
255037_at	At4g09460	394.335	15.5401	711.037	42.1986
257264_at	At3g22060	89.733	8.73055	161.72	9.23024
259325_at	At3g05320	28.771	3.44317	51.6253	2.15136
260656_at	At1g19380	417.839	22.984	749.109	17.6293
262756_at	At1g16370	165.966	0.128663	297.063	4.04996
256578_at	At3g28200	470.601	7.62719	838.62	13.3796
267209_at	At2g30930	1484.49	22.0075	2644.83	90.3325
263606_at	At2g16280	1028.07	45.6701	1827.69	15.7072
250505_at	At5g09870	321.526	15.7858	571.418	34.386
253478_at	At4g32350	101.472	7.15106	180.297	4.86529
256522_at	At1g66160	85.978	0.648544	152.755	12.3503
250413_at	At5g11160	96.7	1.43481	171.803	3.76882
246097_at	At5g20270	274.441	21.4535	487.291	25.8857
259671_at	At1g52290	134.036	4.49774	237.773	2.19021
260686_at	At1g17620	346.453	3.19177	614.351	13.2659
262730_at	At1g16390	249.733	13.8295	442.409	18.6567
251494_at	At3g59350	361.504	19.5023	640.328	11.0925
248179_at	At5g54380	476.079	14.4407	842.873	22.8643
247524_at	At5g61440	168.682	6.26429	298.476	8.20063
263151_at	At1g54120	177.644	9.55747	314.125	21.1625
267040_at	At2g34300	488.552	16.6144	863.645	19.3929
252255_at	At3g49220	1231.55	66.167	2166.49	37.7956
251771_at	At3g56000	42.6957	1.13434	74.9857	3.79126
250646_at	At5g06720	20.5939	2.337	36.1602	2.92006
259106_at	At3g05490	562.612	8.12864	987.368	21.2948
252866_at	At4g39840	253.162	13.6159	444.048	20.3743
255690_at	At4g00360	809.109	6.24581	1405.31	7.64689
263421_at	At2g17230	689.583	45.0925	1195.96	16.8
252972_at	At4g38840	797.739	44.875	1382.6	49.8818
267279_at	At2g19460	93.931	2.36437	162.674	3.34368
249278_at	At5g41900	21.8743	1.97206	37.777	1.89766
263970_at	At2g42850	167.574	5.11216	289.353	8.15746
260494_at	At2g41820	187.883	13.1416	324.226	1.26877
251544_at	At3g58790	53.528	1.15801	92.3618	0.678983
259020_at	At3g07470	1214.67	44.4524	2094.39	49.8773
248509_at	At5g50335	201.868	22.6225	348.029	4.97786
261420_at	At1g07720	223.099	4.03376	384.445	20.6195
252711_at	At3g43720	1522.58	91.9857	2618.74	54.1259
252173_at	At3g50650	84.3156	4.17812	145.018	3.6801
245546_at	At4g15290	40.3154	3.32842	69.0736	3.75906
247529_at	At5g61520	138.79	3.11236	235.568	5.48944
256736_at	At3g29410	46.6275	5.10776	78.7868	0.997909
254770_at	At4g13340	503.021	16.4665	849.523	29.0988
255403_at	At4g03400	83.7364	4.13491	141.328	5.2348
248751_at	At5g47540	170.926	10.1621	288.439	16.0744
249071_at	At5g44050	35.0002	2.36802	58.967	0.809692
267076_at	At2g41090	1048.95	9.1205	1766.22	51.1207
249123_at	At5g43760	628.68	1.40844	1056.46	18.3981
254122_at	At4g24510	298.219	3.19661	500.986	5.96196
246144_at	At5g20110	140.473	11.2195	235.689	4.92639
258541_at	At3g07000	68.6827	5.65651	115.159	2.97498
250968_at	At5g02890	116.372	0.678305	194.705	1.81372
256275_at	At3g12110	364.638	36.9	609.038	13.125
260856_at	At1g21910	741.636	22.0263	1236.17	34.6372
262786_at	At1g10740	485.139	19.5552	808.188	35.6101
253925_at	At4g26690	624.578	30.7814	1036.96	41.1671
250102_at	At5g16590	648.065	17.495	1068.86	17.4178
252217_at	At3g50140	13.3775	0.74867	22.024	1.12185
261575_at	At1g01130	45.7074	0.620877	75.0861	1.5541
251640_at	At3g57450	579.825	65.9735	951.9	24.6728
267318_at	At2g34770	560.135	10.3158	918.802	8.0892
249818_at	At5g23860	1008.34	22.2024	1653.88	49.2432
249918_at	At5g19240	231.893	1.54094	378.696	25.0714
266682_at	At2g19780	35.2801	3.0871	57.5172	0.16037
264021_at	At2g21200	87.8802	0.151565	143.179	4.77556
263662_at	At1g04430	1228.41	17.5891	1993.97	8.52609
250358_at	At5g11740	4921.79	460.72	7979.02	286.075
258145_at	At3g18200	405.402	37.6842	655.82	32.7203
259955_s_at	At1g75080	1157.03	31.1064	1870.73	44.6115
263656_at	At1g04240	224.931	18.8271	363.111	2.40004
259794_at	At1g64330	40.5446	0.183732	65.4363	2.82351
259391_s_at	At1g06350	210.304	12.8246	338.934	6.32163
266956_at	At2g34510	336.051	9.39473	540.894	1.28702
251039_at	At5g02020	311.011	7.31847	500.197	15.4295
267116_at	At2g32560	347.754	20.2587	559.21	33.6613
245254_at	At4g14680	222.302	8.59735	357.149	33.0128
267535_at	At2g41940	228.929	1.98386	367.228	4.40964
247470_at	At5g62220	159.854	1.86632	256.385	0.0223864
253207_at	At4g34770	319.511	16.9283	512.287	8.57026
249327_at	At5g40890	1300.33	44.6022	2082.77	8.85514
253578_at	At4g30340	124.075	2.2873	198.705	1.14581
251870_at	At3g54510	52.7789	0.764383	84.4812	1.13481
266007_at	At2g37380	157.524	1.39189	252.118	15.4867
259531_at	At1g12460	79.9475	2.31797	127.952	6.56385
261926_at	At1g22530	2331.01	6.72708	3726.42	15.4726
257504_at	At1g52250	40.3778	2.64999	64.5449	0.704449
264884_at	At1g61170	30.358	1.12591	48.5221	3.16596
245783_s_at	At1g35180	169.057	4.90539	270.194	11.7314
264769_at	At1g61350	220.823	13.2491	352.559	22.2532
250110_at	At5g15350	3398.93	6.39576	5425.32	30.7385
259351_at	At3g05150	114.256	4.14982	182.146	5.56677
265066_at	At1g03870	3673.77	85.1036	5848.69	49.385
262488_at	At1g21820	608.14	19.9126	967.496	54.6171
247348_at	At5g63810	93.4282	0.637214	148.604	10.8841
246843_at	At5g26734	793.004	1.04147	1261.2	15.7633
264289_at	At1g61890	276.619	17.9478	439.075	0.560348
256024_at	At1g58340	86.7156	0.745418	137.63	0.077313
264379_at	At2g25200	204.902	3.45489	325.014	13.4558
256926_at	At3g22540	30.4186	0.0941575	48.0907	1.52737
254785_at	At4g12730	1722.96	43.0828	2720.32	83.4324
264238_at	At1g54740	586.288	22.0151	923.916	70.1592
258855_at	At3g02070	157.42	6.9992	247.981	0.93198
255413_at	At4g03140	136.507	8.06124	214.706	5.77816
245906_at	At5g11070	496.835	14.1161	779.575	36.8675
263182_at	At1g05575	150.243	13.9289	235.502	2.40754
253828_at	At4g27970	79.1024	1.06815	123.77	4.47819
258379_at	At3g16700	44.7451	0.849343	69.6468	0.205178
258736_at	At3g05900	970.53	54.5656	1509.65	52.3443
252129_at	At3g50890	27.548	0.706784	42.8239	1.56268
252317_at	At3g48720	423.326	4.72063	657.337	9.2559
256237_at	At3g12610	1198.66	81.8129	1860.44	26.678
248395_at	At5g52120	63.4964	1.00881	98.3836	5.04906
254001_at	At4g26260	20.6658	1.87501	32.0047	0.217267
265724_at	At2g32100	529.529	5.30774	818.731	32.2131
258913_at	At3g06450	178.667	11.3489	276.108	1.57012
247617_at	At5g60270	102.499	0.897393	158.233	6.94884
245657_at	At1g56720	216.928	13.9848	334.413	14
264857_at	At1g24170	611.809	0.271157	942.68	12.0707
246584_at	At5g14730	104.258	1.78346	159.891	6.29157
249885_at	At5g22940	85.2709	5.77077	130.764	2.03106
267038_at	At2g38480	143.61	11.2843	220.205	2.86008
265005_at	At1g61667	132.025	7.98685	202.307	0.513114
258540_at	At3g06990	80.1107	1.03966	122.738	9.21512
264611_at	At1g04680	694.718	41.8304	1064.13	22.6202
267260_at	At2g23130	350.388	16.0119	536.687	28.382
250173_at	At5g14340	35.0979	0.872737	53.6863	1.68899
263942_at	At2g35860	231.677	3.11527	354.353	20.8027
259104_at	At3g02170	258.602	0.714241	394.151	0.577914
259859_at	At1g68410	327.944	20.4314	498.939	10.0764
262910_at	At1g59710	179.381	3.11693	272.233	10.6405
247447_at	At5g62730	14.8139	0.625824	22.4437	0.917213
264822_at	At1g03457	100.145	2.01844	151.695	2.10697
247377_at	At5g63180	360.322	3.96416	545.755	24.9036
259072_at	At3g11700	626.562	31.1477	948.475	8.20261
259793_at	At1g64380	15.7726	0.380956	23.857	1.01827
256245_at	At3g12580	250.78	5.35708	378.726	19.7919
266420_at	At2g38610	198.844	11.3185	299.827	1.01111
245696_at	At5g04190	454.367	14.9815	685.001	13.5436
254926_at	At4g11280	74.5735	3.85875	112.394	5.02546
260141_at	At1g66350	83.6223	4.12193	125.707	4.59401
267115_s_at	At2g32540	232.039	16.0664	348.365	8.97351
257202_at	At3g23750	469.476	1.72092	703.218	24.8021
265042_at	At1g04040	1725.99	65.2492	2584.3	75.0184
248855_at	At5g46590	23.5842	0.55775	35.2951	0.445871
262525_at	At1g17060	105.508	0.832062	157.85	4.24514
260800_at	At1g78240	866.874	18.3238	1296.45	35.165
264990_at	At1g27210	322.386	9.09793	481.721	1.43324
257140_at	At3g28910	131.069	8.12958	195.642	2.59995
266117_at	At2g02170	72.52	5.07804	108.147	0.697804
262489_at	At1g21830	323.885	18.2954	481.025	0.172203
252215_at	At3g50240	85.4158	3.2983	126.837	0.87176
260070_at	At1g73830	632.304	9.24803	938.916	29.8624
246585_at	At5g14750	29.5436	0.884361	43.8644	0.999717
252615_at	At3g45230	338.703	5.93711	502.819	2.14028
247747_at	At5g59000	67.499	1.17382	99.9501	0.605208
259523_at	At1g12500	511.214	24.9174	756.787	6.81004
254250_at	At4g23290	240.94	5.50178	356.621	7.70856
245780_at	At1g45688	1068.41	31.9843	1579.03	17.5688
247979_at	At5g56750	137.256	2.39976	202.68	2.22614
256300_at	At1g69490	207.873	10.1578	306.527	7.02466
261252_at	At1g05810	205.98	4.93184	303.592	3.89585
266588_at	At2g14890	2438.93	99.6883	3592.46	17.1656
251961_at	At3g53620	337.904	9.83384	497.169	4.24421
264232_at	At1g67470	98.7952	0.501804	145.007	2.147
263325_at	At2g04240	492.887	6.96242	723.157	39.0455
253806_at	At4g28270	514.095	20.8373	752.989	18.1365
264833_at	At1g03590	190.099	2.96335	278.107	11.5625
254110_at	At4g25260	532.294	21.1899	777.911	16.0592
251330_at	At3g61550	173.778	5.43535	253.936	11.6952
256865_at	At3g23820	1724.78	15.4872	2514.58	15.713
247251_at	At5g64740	1452.57	60.2672	2117.16	94.1944
263467_at	At2g31730	350.968	2.58655	511.539	3.20885
250261_at	At5g13400	257.236	4.65204	373.871	15.381
256205_at	At1g50890	60.697	3.02408	88.1867	2.57634
245112_at	At2g41540	253.857	0.221537	368.769	13.8178
245262_at	At4g16563	84.5531	3.29838	122.796	5.31163
245334_at	At4g15800	911.409	47.1826	1322.12	13.5978
250645_at	At5g06700	670.76	29.0385	972.649	8.44179
246931_at	At5g25170	233.538	0.0568805	338.549	16.3412
266792_at	At2g02860	172.733	6.32942	250.364	3.30679
260411_at	At1g69890	188.693	5.97628	273.33	0.742904
262114_at	At1g02860	437.638	13.6128	633.487	16.1972
267537_at	At2g41880	142.454	3.89664	205.849	9.95507
250954_at	At5g03520	1067.18	18.1418	1541.89	29.1279
254387_at	At4g21850	2079.22	64.5891	2999.78	33.447
254487_at	At4g20780	547.979	4.29115	789.858	5.18503
251055_at	At5g01710	413.698	11.0394	595.291	20.7133
261434_at	At1g07650	115.391	4.40908	165.952	2.01721
246446_at	At5g17640	251.365	9.30094	360.848	3.10666
262868_at	At1g64980	439.138	3.775	630.272	21.3903
247996_at	At5g56170	1134.68	46.4428	1622.96	5.84614
259875_s_at	At1g76690	981.11	20.9918	1398.91	23.1723
247884_at	At5g57800	968.319	3.22267	1377.88	14.7181
265214_at	At1g05000	137.945	0.687682	196.254	3.1615
261594_at	At1g33240	508.533	9.29187	722.352	27.0639
247383_at	At5g63410	263.263	2.25578	373.211	1.0404
253551_at	At4g30996	502.649	1.67982	712.295	6.59196
248448_at	At5g51190	76.502	3.18188	108.387	1.27436
247161_at	At5g65810	895.404	24.264	1268.58	31.157
250398_at	At5g11000	299.393	10.9392	422.761	1.25693
249862_at	At5g22920	3893.07	52.3138	5491.67	96.689
254256_at	At4g23180	137.218	0.421371	193.182	3.63724
265733_at	At2g01190	598.64	11.3162	841.835	17.2707
250939_at	At5g03040	657.497	17.5339	924.398	4.30998
259958_at	At1g53730	612.031	10.8224	858.023	15.9875
263765_at	At2g21540	104.224	1.63689	145.638	1.40563
255506_at	At4g02130	274.383	6.02936	383.382	2.39519
253631_at	At4g30440	1303.62	9.37634	1820.82	8.25558
251855_at	At3g54690	672.399	7.82055	934.955	11.3777
266101_at	At2g37940	381.412	7.71193	528.341	6.07151
252378_at	At3g47570	59.078	1.01399	81.8271	0.018973
249072_at	At5g44060	294.55	5.80989	407.954	4.7422
259437_at	At1g01540	537.029	0.628784	742.938	5.10011
251575_at	At3g58120	610.953	1.51857	838.738	1.36294
