# Supplementary material for: Interdependency of Brassinosteroid and Auxin Signaling in Arabidopsis
Source: PLoS Biol. 2004 Aug 24;2(9):e258. doi: 10.1371/journal.pbio.0020258 (PMC509407; doi:10.1371/journal.pbio.0020258)
Supplement: Table S4 — ave, average; se, standard error. (64 KB XLS). [file pbio.0020258.st004.xls]

## Sheet: Table S4
Supplementary Table 4: Normalized values of BL down-regulated genes, ave: average, se: standard error.
Affymetrix no.	accession no.	C_mock_ave	C_mock_se	C_BL_ave	C_BL_se
247882_at	At5g57785	752.655	40.8089	35.0031	2.59221
251072_at	At5g01740	1251.96	104.57	71.9759	8.07339
256598_at	At3g30180	223.88	17.8575	23.3339	3.74817
246284_at	At4g36780	481.625	7.05262	75.1403	3.47335
252184_at	At3g50660	181.801	9.88651	29.4027	1.84383
255538_at	At4g01680	150.762	7.18328	26.333	2.38938
263890_at	At2g37030	167.727	12.5158	29.5397	0.516269
249894_at	At5g22580	467.805	34.2247	87.9766	10.3207
245784_at	At1g32190	226.947	9.50748	44.3853	0.942614
247880_at	At5g57780	222.128	8.36144	48.5808	4.21527
250752_at	At5g05690	2768.72	22.9448	648.314	29.9991
255543_at	At4g01870	656.038	10.517	178.607	6.29748
249477_s_at	At5g38930	204.413	9.75	56.3702	3.99895
258196_at	At3g13980	363.852	16.3073	101.223	10.594
254305_at	At4g22200	71.1945	1.88552	20.3694	1.87191
259848_at	At1g72180	755.813	11.9002	234.803	4.15835
258586_s_at	At3g04320	145.276	16.5033	48.2435	6.44159
261292_at	At1g36940	100.989	4.86703	33.848	0.588929
258100_at	At3g23550	528.402	50.3705	180.066	14.4297
262050_at	At1g80130	394.943	81.5115	139.292	0.423797
250327_at	At5g12050	951.686	123.3	337.677	46.0487
262635_at	At1g06570	866.513	42.4745	316.362	13.8638
253908_at	At4g27260	1030.54	76.9109	382.633	11.5513
249675_at	At5g35940	55.1874	9.13053	20.6668	4.45854
245362_at	At4g17460	857.647	8.01598	331.238	3.54982
251785_at	At3g55130	254.565	28.6659	98.9109	4.13015
266125_at	At2g45050	180.126	4.51127	70.5956	11.449
249777_at	At5g24210	626.618	64.6889	245.987	3.30996
259683_at	At1g63050	346.702	5.77711	137.844	3.19764
259596_at	At1g28130	235.24	3.84096	93.669	4.2085
259373_at	At1g69160	472.025	5.94088	192.131	0.752006
262381_at	At1g72900	57.6166	5.17283	23.7258	0.369133
251668_at	At3g57010	58.537	5.84463	24.5068	2.18536
252863_at	At4g39800	1169.9	48.0494	493.902	8.65001
250746_at	At5g05880	119.79	11.9466	50.8605	7.26549
262951_at	At1g75500	2042.34	280.794	876.878	79.9932
267305_at	At2g30070	231.986	8.24562	99.8028	0.185957
247074_at	At5g66590	258.272	42.8374	111.615	7.64919
260230_at	At1g74500	65.05	4.35505	28.4308	3.104
259839_at	At1g52190	1902.04	92.7162	833.848	58.9438
266395_at	At2g43100	241.765	10.8801	106.086	11.5173
261191_at	At1g32900	468.155	30.9421	207.937	3.41033
249866_at	At5g23010	713.937	12.6494	318.498	35.1851
259751_at	At1g71030	1701.47	13.3519	764.546	59.9565
251321_at	At3g61460	1349.91	56.5418	607.339	14.6706
261772_at	At1g76240	352.399	5.89196	159.158	9.94274
261785_at	At1g08230	56.0714	1.68304	25.3952	2.32528
252387_at	At3g47800	210.693	18.5876	95.5398	6.0578
261456_at	At1g21050	846.503	28.4575	385.747	22.564
245761_at	At1g66890	248.018	15.9305	113.215	2.19034
247351_at	At5g63790	587.132	8.48007	270.205	21.5914
248646_at	At5g49100	119.208	7.5641	54.9052	3.96026
248163_at	At5g54510	1153.58	63.1523	534.044	44.651
250248_at	At5g13740	139.12	2.56777	64.506	0.887629
265377_at	At2g05790	1535.04	36.5844	714.523	0.139522
251255_at	At3g62280	127.639	16.3008	59.4937	0.0520694
253048_at	At4g37560	72.4824	1.80346	34.1168	0.365848
251524_at	At3g58990	117.522	8.93334	55.3198	10.4055
251013_at	At5g02540	619.229	36.8731	292.183	0.841437
249895_at	At5g22500	612.583	47.7472	290.499	9.8694
261892_at	At1g80840	63.5721	1.177	30.1609	4.29497
254644_at	At4g18510	137.776	16.1866	65.6064	0.277213
251827_at	At3g55120	119.21	4.15773	56.9635	3.51476
247191_at	At5g65310	548.396	34.8391	262.112	2.9066
254024_at	At4g25780	129.907	7.32773	62.4716	4.1935
256788_at	At3g13730	116.18	1.48536	56.1149	6.2092
254687_at	At4g13770	425.245	1.83906	206.646	36.2171
260410_at	At1g69870	177.275	16.1518	86.2042	2.84157
252890_at	At4g39400	1325.56	44.0259	647.933	15.4585
265460_at	At2g46600	2081.42	38.4057	1023.78	85.526
257232_at	At3g16500	459.351	24.5052	226.533	0.237981
252646_at	At3g44610	131.442	2.72176	64.9407	0.760858
249848_at	At5g23220	41.9443	5.41392	20.8014	2.08397
250480_at	At5g10290	165.961	0.72301	82.3685	0.0175347
249645_at	At5g36910	793.923	26.7953	395.224	4.32813
266996_at	At2g34490	320.888	28.9291	162.367	0.60267
255177_at	At4g08040	23.7348	1.60543	12.0328	0.365037
256349_at	At1g54890	78.322	5.17528	40.0359	2.60279
252300_at	At3g49160	165.256	10.2984	85.1101	3.51591
247280_at	At5g64260	1931.73	70.068	998.939	42.256
261873_at	At1g11350	233.054	21.6642	120.593	9.04745
246735_at	At5g27670	483.522	26.9941	250.928	4.13019
259466_at	At1g19050	216.447	19.2407	112.359	2.60068
248208_at	At5g53980	222.884	2.80125	116.036	18.1221
258021_at	At3g19380	37.3568	0.0894411	19.4492	3.33503
255773_at	At1g18590	163.402	9.24259	85.1416	12.9289
266368_at	At2g41380	206.913	1.87571	108.04	7.45115
253493_at	At4g31820	288.8	11.2099	150.81	2.90342
258805_at	At3g04010	143.793	5.06949	75.3908	2.56936
256847_at	At3g27950	53.2198	0.240569	27.9844	2.80615
260784_at	At1g06180	116.635	5.52593	61.7925	9.72725
263002_at	At1g54200	59.6238	3.83067	31.675	0.944379
253411_at	At4g32980	50.3164	1.87962	26.747	2.85758
247933_at	At5g56980	167.077	13.1169	88.8525	2.98963
261224_at	At1g20160	265.668	8.70129	141.477	12.8611
257858_at	At3g12920	929.291	2.46515	495.086	4.56864
247126_at	At5g66080	51.6637	4.90364	27.5467	2.34496
256446_at	At3g11110	61.8826	1.85284	33.0126	0.995181
252870_at	At4g39940	295.042	20.7686	158.35	16.3776
257925_at	At3g23170	41.1868	2.59229	22.1377	1.184
264042_at	At2g03760	60.561	3.08318	32.6312	0.713015
258675_at	At3g08770	572.107	48.7397	310.025	12.3123
246216_at	At4g36380	198.047	3.01268	107.563	2.42501
249267_at	At5g41600	577.083	70.5451	313.707	5.04358
250045_at	At5g17700	183.257	13.5214	101.119	3.21586
256062_at	At1g07090	196.449	3.49582	109.122	0.990987
264900_at	At1g23080	1007.05	1.4543	561.856	12.3104
262517_at	At1g17180	93.8653	11.6896	52.994	2.15861
252189_at	At3g50070	196.328	13.6655	110.953	2.89729
267471_at	At2g30390	404.064	14.1397	228.594	0.272976
250426_at	At5g10510	37.9925	0.98665	21.5069	1.24129
262830_at	At1g14700	325.772	24.842	184.688	10.8984
259561_at	At1g21250	41.6858	0.546058	23.6398	2.96893
259966_at	At1g76500	130.513	10.0313	74.3789	4.23584
258809_at	At3g04070	233.572	16.2237	133.478	3.16426
251563_at	At3g57880	213.688	0.0809364	122.735	6.18995
266963_at	At2g39450	600.417	55.6911	344.869	9.83205
259680_at	At1g77690	552.219	44.0197	317.451	7.98866
265475_at	At2g15620	2134.05	15.1596	1226.92	60.047
254314_at	At4g22470	77.3184	5.76116	44.4978	1.99693
255695_at	At4g00080	197.025	0.895457	113.425	2.23746
258432_at	At3g16570	792.94	21.0363	456.566	8.9014
255110_at	At4g08770	227.519	0.287358	132.037	13.2455
266289_at	At2g29390	365.803	8.90995	212.462	7.02388
252149_at	At3g51290	23.1303	2.13196	13.4464	0.281847
253401_at	At4g32870	257.477	1.92063	149.694	1.76828
260431_at	At1g68190	263.017	2.55555	152.975	2.99514
249766_at	At5g24070	46.328	3.17168	27.0057	0.263205
266838_at	At2g25980	495.856	34.4855	289.729	9.68898
252983_at	At4g37980	625.453	2.41605	366.413	1.61291
260243_at	At1g63720	35.2455	0.0504946	20.7168	0.476489
262383_at	At1g72940	64.5758	2.4768	37.9659	2.60238
250670_at	At5g06860	972.559	29.0266	572.807	63.8188
260077_at	At1g73620	142.174	5.14225	84.026	4.31157
266363_at	At2g41250	737.34	41.2451	435.825	6.59528
261648_at	At1g27730	198.492	7.08175	117.403	0.235107
267451_at	At2g33710	43.8613	0.276684	25.9453	2.20023
250537_at	At5g08565	101.518	6.81132	60.1378	1.79583
253872_at	At4g27410	240.583	15.8527	143.049	11.5036
259546_at	At1g35350	207.637	17.5018	123.832	0.136935
266184_s_at	At2g38940	170.965	3.84277	102.085	0.996229
247601_at	At5g60850	321.406	8.4478	192.386	0.179959
257236_at	At3g15095	317.854	23.9962	190.281	8.49562
253666_at	At4g30270	1897.18	16.7595	1136.74	49.251
260752_at	At1g49030	31.1262	2.15177	18.6728	1.25413
262263_at	At1g70940	1165.89	97.0939	699.561	31.2562
248895_at	At5g46330	286.999	9.43254	172.209	4.91915
265615_at	At2g25450	1108.31	92.7283	666.236	31.5961
251773_at	At3g55960	852.456	76.8831	512.439	7.42882
253247_at	At4g34610	198.467	2.77124	119.6	0.85306
258091_at	At3g14560	273.26	17.2718	164.956	8.65682
253475_at	At4g32290	296.746	20.9368	179.161	5.36434
253042_at	At4g37550	430.194	8.04406	260.593	8.74494
265269_at	At2g42950	57.1641	1.27102	34.655	3.41654
267233_s_at	At2g43920	2402.42	14.9668	1456.49	64.1569
253751_at	At4g29070	421.569	24.1691	255.638	1.225
257772_at	At3g23080	356.01	12.801	216.237	19.0018
261498_at	At1g28440	700.174	27.6363	425.478	8.61726
258349_at	At3g17610	151.298	15.5902	91.9835	2.27579
262913_at	At1g59960	232.461	14.9799	141.368	9.28872
261691_at	At1g50060	322.059	21.6308	195.861	9.9696
252543_at	At3g45780	1132.83	97.8713	690.167	44.2915
248381_at	At5g51830	134.944	0.706409	82.2493	4.26146
253351_at	At4g33700	89.9878	2.92348	54.9492	1.1164
262746_at	At1g28960	177.449	2.60193	108.566	4.57783
250662_at	At5g07010	58.6843	2.31128	35.9175	1.12366
263715_at	At2g20570	246.562	15.1932	151.168	10.6132
266735_at	At2g46930	287.936	14.3234	176.714	3.10096
251342_at	At3g60690	266.37	8.74059	163.768	15.0826
245296_at	At4g16370	298.531	15.0504	183.697	0.770733
247407_at	At5g62900	167.824	7.49922	103.283	4.7277
252433_at	At3g47560	302.1	2.84337	185.955	12.4149
260385_at	At1g74090	636.792	40.1344	392.55	16.7625
252827_at	At4g39950	455.183	8.76875	281.125	9.2875
257080_at	At3g15240	51.8658	0.262947	32.0632	0.252122
266711_at	At2g46740	188.338	9.86347	116.463	9.63255
262738_at	At1g28530	42.382	1.31074	26.2137	1.03516
260876_at	At1g21460	269.044	6.16839	166.75	4.21192
255450_at	At4g02850	52.2945	4.82356	32.4517	0.632985
260776_at	At1g14580	176.569	3.91671	109.77	0.313318
245674_at	At1g56680	47.4725	2.34416	29.5648	1.64655
251374_at	At3g60390	141.942	1.60576	88.4309	4.87444
253043_at	At4g37540	654.835	38.5969	407.969	17.7855
248155_at	At5g54390	319.379	23.3672	199.357	12.1562
255766_at	At1g16750	107.169	4.68271	67.0238	1.84895
252296_at	At3g48970	161.983	0.395127	101.349	3.97893
266865_at	At2g29980	765.085	24.2967	479.293	16.3286
258222_at	At3g15680	171.5	1.92444	107.706	6.16044
265245_at	At2g43060	213.951	3.13568	134.448	3.04628
248270_at	At5g53450	438.295	12.2934	275.696	2.26477
256942_at	At3g23290	43.8991	0.324911	27.6266	2.79676
262915_at	At1g59940	53.2266	1.13289	33.4966	1.6898
245136_at	At2g45210	286.247	9.90095	180.286	10.7518
245800_at	At1g46264	68.2829	0.672751	43.0274	1.40708
252178_at	At3g50750	413.844	9.64615	260.969	5.95475
249651_at	At5g37020	123.773	4.14885	78.0692	5.74929
266321_at	At2g46660	62.1301	1.82152	39.259	2.98799
252054_at	At3g52540	42.6819	2.83693	26.9822	1.20631
265726_at	At2g32010	63.1348	1.19337	39.9488	0.48621
261118_at	At1g75460	1020.31	60.075	646.552	32.8497
253662_at	At4g30080	68.5227	1.71115	43.4407	2.52813
266993_at	At2g39210	467.03	4.20165	296.424	21.9563
246516_at	At5g15740	132.422	0.0471649	84.1049	1.07878
257769_at	At3g23050	2194.84	18.6229	1396.85	21.1905
260875_at	At1g21410	194.322	8.4471	123.811	2.56361
260745_at	At1g78370	708.687	31.7723	451.706	22.2376
260979_at	At1g53510	335.979	1.12345	214.579	0.0674069
258692_at	At3g08640	477.092	33.3045	304.954	3.28367
257975_at	At3g20830	55.8824	0.19017	35.7688	0.343994
264898_at	At1g23205	37.0452	1.09679	23.7378	1.15441
259681_at	At1g77760	6747.67	30.7863	4353.03	177.584
258189_at	At3g17860	265.218	5.25518	171.315	6.89662
265501_at	At2g15490	33.8264	0.654033	21.8646	0.896297
252114_at	At3g51450	64.5263	0.945834	41.7347	1.23297
262882_at	At1g64900	92.0969	7.66959	59.5783	0.521232
247582_at	At5g60760	39.6017	1.73748	25.6419	1.72454
248910_at	At5g45820	777.468	56.8314	504.248	8.64457
266591_at	At2g46225	593.96	19.9224	386.14	0.697752
254810_at	At4g12390	732.427	4.87205	476.477	5.98569
262039_at	At1g80050	260.669	3.24843	169.908	3.23364
260350_at	At1g69410	1234.21	80.9024	805.145	2.88515
260955_at	At1g06000	116.521	5.14988	76.0173	0.10835
253971_at	At4g26530	404.17	4.10174	263.71	5.93298
263373_at	At2g20515	120.783	1.92407	78.8172	1.64598
245987_at	At5g13180	981.717	36.9463	641.236	21.7123
255858_at	At1g67030	193.074	5.3677	126.296	2.14973
258151_at	At3g18080	269.677	10.9257	176.465	7.67774
252315_at	At3g48690	604.683	1.72847	395.969	9.12161
254680_at	At4g18130	315.642	8.38681	206.802	0.906552
267607_s_at	At2g26740	832.239	50.7201	545.35	15.5641
264873_at	At1g24100	407.524	4.17169	267.462	9.49959
259911_at	At1g72680	304.33	24.0328	200.104	0.402063
246184_at	At5g20950	902.598	6.58063	593.72	18.26
257463_at	At1g14820	198.132	6.17855	130.469	7.40717
256960_at	At3g13510	218.806	8.91538	144.201	1.40432
262230_at	At1g68560	840.642	21.5057	554.207	25.0806
247452_at	At5g62430	327.205	2.4499	215.729	3.43893
249118_at	At5g43870	76.4956	0.613148	50.4925	2.83897
248784_at	At5g47380	66.8894	4.82075	44.2488	0.765462
262667_at	At1g62810	146.155	4.58252	96.7275	5.20822
250846_at	At5g04590	2088.09	90.5632	1387.71	0.16915
261076_at	At1g07420	319.102	6.18918	212.182	1.59648
253307_at	At4g33670	674.608	28.0546	448.625	12.1009
258920_at	At3g10520	763.683	3.9837	508.009	2.15957
251231_at	At3g62760	24.44	0.118951	16.2579	0.208343
255947_at	At1g22040	105.729	3.03546	70.4826	0.0686386
254118_at	At4g24790	39.3345	1.82673	26.285	1.1444
264470_at	At1g67110	52.7087	0.824356	35.2592	0.710113
264338_at	At1g70300	465.68	1.44205	311.625	10.7677
247406_at	At5g62920	107.675	3.43541	72.1446	1.84108
249208_at	At5g42650	322.117	4.04005	216.389	9.28838
253812_at	At4g28240	2122.22	72.3017	1430.92	23.4589
256308_s_at	At1g30410	36.5862	0.692756	24.67	0.993471
259105_at	At3g05500	902.051	22.6573	608.546	7.99175
265051_at	At1g52100	937.016	4.98506	632.473	25.4842
245885_at	At5g09440	785.212	8.001	531.832	0.405944
249183_at	At5g42990	274.58	7.86504	186.262	3.93802
245277_at	At4g15550	1078.87	46.4606	732.29	1.46602
254845_at	At4g11820	814.954	1.47283	553.177	2.15607
249046_at	At5g44400	90.612	2.7648	61.598	0.79658
250992_at	At5g02260	445.614	6.8765	302.99	15.0719
258109_at	At3g23640	429.606	0.60951	292.463	2.775
264037_at	At2g03750	483.351	6.01207	329.206	10.7563
248091_at	At5g55120	90.9883	3.23105	62.0593	1.46354
246042_at	At5g19440	744.936	31.7484	508.214	8.99882
257134_at	At3g12870	141.634	7.0791	96.6977	1.23288
255723_at	At3g29575	148.397	5.38291	101.379	3.65821
266120_at	At2g02070	420.994	20.1304	288.936	9.97173
263847_at	At2g36970	47.9625	1.27955	32.9418	1.73958
266300_at	At2g01420	1125.81	14.4088	774.944	7.23357
245734_at	At1g73480	67.4559	2.42961	46.4508	1.81293
247734_at	At5g59400	212.462	7.25143	146.402	1.09623
252343_at	At3g48610	436.177	2.30673	301.343	11.5965
251221_at	At3g62550	579.151	24.5851	401.521	13.2474
263865_at	At2g36910	760.849	13.6179	527.566	0.701332
262925_at	At1g65730	169.088	6.01322	117.828	2.13391
257746_at	At3g29200	282.067	9.74426	197.066	6.88802
262500_at	At1g21760	510.582	5.60376	358.155	10.3694
264319_at	At1g04110	61.1551	0.939251	43.0284	1.2572
256145_at	At1g48750	1898.28	36.1184	1335.75	10.8275
252661_at	At3g44450	24.5916	0.496603	17.3179	0.451802
253224_at	At4g34860	142.272	1.78447	100.227	0.636146
250054_at	At5g17860	165.298	2.47234	116.477	3.2207
255460_at	At4g02800	51.3358	1.65908	36.1895	1.06672
261804_at	At1g30530	113.012	3.99329	79.6901	0.736906
260362_at	At1g70530	293.944	4.86956	207.475	7.13535
252014_at	At3g52870	154.742	4.27951	109.233	1.70783
263406_at	At2g04160	310.745	2.7733	219.425	6.49947
261400_at	At1g79630	102.203	1.15083	72.2909	1.24111
253052_at	At4g37310	123.469	4.16501	87.3664	0.945752
256134_at	At1g13560	1132.8	11.5614	802.899	2.96014
247600_at	At5g60890	161.487	0.763903	114.668	3.51579
257460_at	At1g75580	69.221	0.354947	49.3386	0.0676172
255284_at	At4g04610	72.9364	0.236301	52.131	1.19737
249941_at	At5g22270	614.974	3.55813	440.941	6.32952
259723_at	At1g60960	593.498	1.01443	426.652	11.1093
251330_at	At3g61550	173.778	5.43535	253.936	11.6952
256865_at	At3g23820	1724.78	15.4872	2514.58	15.713
247251_at	At5g64740	1452.57	60.2672	2117.16	94.1944
263467_at	At2g31730	350.968	2.58655	511.539	3.20885
250261_at	At5g13400	257.236	4.65204	373.871	15.381
256205_at	At1g50890	60.697	3.02408	88.1867	2.57634
245112_at	At2g41540	253.857	0.221537	368.769	13.8178
245262_at	At4g16563	84.5531	3.29838	122.796	5.31163
245334_at	At4g15800	911.409	47.1826	1322.12	13.5978
250645_at	At5g06700	670.76	29.0385	972.649	8.44179
246931_at	At5g25170	233.538	0.0568805	338.549	16.3412
266792_at	At2g02860	172.733	6.32942	250.364	3.30679
260411_at	At1g69890	188.693	5.97628	273.33	0.742904
262114_at	At1g02860	437.638	13.6128	633.487	16.1972
267537_at	At2g41880	142.454	3.89664	205.849	9.95507
250954_at	At5g03520	1067.18	18.1418	1541.89	29.1279
254387_at	At4g21850	2079.22	64.5891	2999.78	33.447
254487_at	At4g20780	547.979	4.29115	789.858	5.18503
251055_at	At5g01710	413.698	11.0394	595.291	20.7133
261434_at	At1g07650	115.391	4.40908	165.952	2.01721
246446_at	At5g17640	251.365	9.30094	360.848	3.10666
262868_at	At1g64980	439.138	3.775	630.272	21.3903
247996_at	At5g56170	1134.68	46.4428	1622.96	5.84614
259875_s_at	At1g76690	981.11	20.9918	1398.91	23.1723
247884_at	At5g57800	968.319	3.22267	1377.88	14.7181
265214_at	At1g05000	137.945	0.687682	196.254	3.1615
261594_at	At1g33240	508.533	9.29187	722.352	27.0639
247383_at	At5g63410	263.263	2.25578	373.211	1.0404
253551_at	At4g30996	502.649	1.67982	712.295	6.59196
248448_at	At5g51190	76.502	3.18188	108.387	1.27436
247161_at	At5g65810	895.404	24.264	1268.58	31.157
250398_at	At5g11000	299.393	10.9392	422.761	1.25693
249862_at	At5g22920	3893.07	52.3138	5491.67	96.689
254256_at	At4g23180	137.218	0.421371	193.182	3.63724
265733_at	At2g01190	598.64	11.3162	841.835	17.2707
250939_at	At5g03040	657.497	17.5339	924.398	4.30998
259958_at	At1g53730	612.031	10.8224	858.023	15.9875
263765_at	At2g21540	104.224	1.63689	145.638	1.40563
255506_at	At4g02130	274.383	6.02936	383.382	2.39519
253631_at	At4g30440	1303.62	9.37634	1820.82	8.25558
251855_at	At3g54690	672.399	7.82055	934.955	11.3777
266101_at	At2g37940	381.412	7.71193	528.341	6.07151
252378_at	At3g47570	59.078	1.01399	81.8271	0.018973
249072_at	At5g44060	294.55	5.80989	407.954	4.7422
259437_at	At1g01540	537.029	0.628784	742.938	5.10011
251575_at	At3g58120	610.953	1.51857	838.738	1.36294
