# Supplementary material for: Interdependency of Brassinosteroid and Auxin Signaling in Arabidopsis
Source: PLoS Biol. 2004 Aug 24;2(9):e258. doi: 10.1371/journal.pbio.0020258 (PMC509407; doi:10.1371/journal.pbio.0020258)
Supplement: Table S5 — ave, average; se, standard error. (63 KB XLS). [file pbio.0020258.st005.xls]

## Sheet: Table S5
Supplementary Table 5: Normalized values of IAA up-regulated genes, ave: average, se: standard error.
Affymetrix no.	accession no.	C_mock_ave	C_mock_se	C_IAA_ave	C_IAA_se
245076_at	At2g23170	27.4891	0.923554	4061.88	9.37028
253423_at	At4g32280	33.8267	2.92908	912.422	22.2481
259785_at	At1g29490	9.92619	0.180495	247.648	15.3612
262099_s_at	At1g59500	87.0007	0.403763	1854.94	17.7603
245397_at	At4g14560	70.2072	2.25707	1444.26	79.6199
259773_at	At1g29500	40.6758	0.578972	766.203	102.173
257506_at	At1g29440	16.3279	1.79464	265.935	4.17592
252970_at	At4g38850	23.3332	0.0611665	368.378	38.9281
259790_s_at	At1g29430	49.6101	2.32565	738.705	18.1879
245336_at	At4g16515	154.75	17.232	2098.39	123.156
258399_at	At3g15540	107.259	4.09235	1420.5	70.8075
251017_at	At5g02760	280.135	11.9037	3215.9	48.9347
263890_at	At2g37030	60.9897	6.01095	674.577	41.8954
253608_at	At4g30290	21.557	3.28435	234.389	0.851815
250012_x_at	At5g18060	64.6277	4.44929	698.898	6.46798
259331_at	At3g03840	14.3852	0.782569	154.578	12.9546
248801_at	At5g47370	202.47	3.51602	2023.74	154.945
252204_at	At3g50340	67.3601	4.67782	671.792	46.7331
255822_at	At2g40610	69.1885	5.6609	669.103	44.5079
261766_at	At1g15580	39.5942	3.99428	372.584	57.6989
248282_at	At5g52900	54.1262	0.252043	493.394	31.5264
259787_at	At1g29460	13.8193	0.366235	123.245	2.82326
259783_at	At1g29510	21.6812	1.21673	193.189	7.15551
253103_at	At4g36110	21.0466	0.376276	184.781	43.4133
248163_at	At5g54510	241.072	50.3244	2090.47	100.322
255177_at	At4g08040	33.5356	0.905294	287.84	57.3096
247252_at	At5g64770	29.3759	6.00259	243.376	5.01802
265806_at	At2g18010	13.975	0.584566	113.612	18.9623
257766_at	At3g23030	241.073	19.5636	1884.82	13.4782
247474_at	At5g62280	236.236	25.6444	1836.87	87.0814
259332_at	At3g03830	16.2591	2.63661	120.5	16.7718
252765_at	At3g42800	45.3173	4.49351	319.483	13.7671
266974_at	At2g39370	16.4561	0.134978	106.053	15.2392
253908_at	At4g27260	460.615	32.6049	2804.71	118.168
250155_at	At5g15160	23.7394	0.361406	141.563	25.3111
253207_at	At4g34770	52.9131	1.56271	309.513	14.4689
263656_at	At1g04240	47.2055	7.46304	270.395	2.49184
245140_at	At2g45420	25.8816	0.399517	146.63	13.2617
251246_at	At3g62100	26.6095	1.82169	147.795	2.51929
266611_at	At2g14960	27.5306	1.95857	145.718	10.7464
251565_at	At3g58190	44.8332	0.212762	235.549	12.6343
248164_at	At5g54490	103.864	11.6195	545.265	15.4665
249306_at	At5g41400	52.2774	0.696931	263.405	22.4776
258075_at	At3g25900	113.331	5.4695	558.076	31.8917
255028_at	At4g09890	42.0105	1.20593	206.415	4.27274
256743_at	At3g29370	25.2848	1.48106	120.822	11.6839
267614_at	At2g26710	80.1664	2.24522	377.779	13.8286
250327_at	At5g12050	202.443	1.50825	936.478	21.9823
253255_at	At4g34760	96.778	2.44517	429.765	44.542
248104_at	At5g55250	24.5608	1.62934	104.95	18.2044
265674_at	At2g32190	36.0749	0.105916	150.834	3.1879
254761_at	At4g13195	36.4806	1.65215	151.742	30.4288
261917_at	At1g65920	22.9734	0.933443	94.2035	7.4778
264100_at	At1g78970	39.5649	0.111321	161.825	22.5396
258552_at	At3g07010	96.1873	12.2417	383.891	10.6598
265670_s_at	At2g32210	33.8801	7.09422	134.642	14.6118
266830_at	At2g22810	67.0832	2.16624	265.025	16.3682
258196_at	At3g13980	81.6743	0.800418	319.227	28.2206
253915_at	At4g27280	286.098	9.16602	1109.28	76.6729
264202_at	At1g22810	25.1738	3.12013	96.6772	2.54125
246932_at	At5g25190	28.9876	0.17024	107.24	0.130521
263207_at	At1g10550	46.7776	7.56913	172.81	7.122
262263_at	At1g70940	215.332	4.39204	792.454	31.6503
261975_at	At1g64640	98.9018	16.8277	361.174	39.2128
260058_at	At1g78100	220.411	4.55391	802.538	11.5257
247255_at	At5g64780	69.0569	3.25055	247.809	2.66037
261717_at	At1g18400	69.1511	3.47784	246.346	15.1149
248681_at	At5g48900	172.798	10.2224	610.07	10.6195
248619_at	At5g49630	42.1966	4.54898	144.665	12.8432
261226_at	At1g20190	192.49	3.08527	652.285	16.1962
252997_at	At4g38400	107.901	3.81057	365.103	31.892
260152_at	At1g52830	38.0005	3.33365	127.781	16.3352
253046_at	At4g37370	81.8776	12.0535	273.515	15.3567
247743_at	At5g59010	62.638	3.06604	208.208	9.47434
245416_at	At4g17350	84.0529	0.169223	279.322	1.23481
262951_at	At1g75500	421.225	48.567	1394.08	110.737
265668_at	At2g32020	47.8043	0.505375	158.003	1.10642
254042_at	At4g25810	243.323	13.9173	803.399	149.651
265856_at	At2g42430	73.6799	0.942637	241.999	9.25522
250277_at	At5g12940	135.34	5.87925	444.307	65.9617
254809_at	At4g12410	12.878	0.322943	41.7739	2.8074
250509_at	At5g09970	21.6532	1.33463	69.9971	5.59408
255549_at	At4g01950	85.5714	4.65994	275.874	8.6897
253628_at	At4g30280	362.162	32.4716	1166.68	82.9573
245593_at	At4g14550	75.0852	3.39834	239.626	4.55383
256024_at	At1g58340	90.5547	1.90696	288.919	16.9658
253483_at	At4g31910	54.0432	5.80451	171.46	35.4868
259479_at	At1g19020	214.242	22.5141	669.18	62.5079
263931_at	At2g36220	232.83	4.49898	725.468	74.9985
266368_at	At2g41380	72.723	14.9817	226.565	15.2079
255959_at	At1g21980	137.138	11.5337	426.899	9.4224
258021_at	At3g19380	22.1999	0.663269	68.5521	4.72292
260494_at	At2g41820	27.4754	2.32369	83.6077	7.16131
266761_at	At2g47130	99.2501	4.33407	300.892	5.30814
245193_at	At1g67810	80.5387	13.7004	243.045	3.04385
257642_at	At3g25710	36.6027	3.15402	110.064	0.510234
250653_at	At5g06930	120.367	6.72098	360.243	23.2342
263935_at	At2g35930	103.746	4.78632	309.621	42.4353
255788_at	At2g33310	332.443	11.2382	991.846	67.8034
251178_at	At3g63440	32.9071	1.04142	97.0653	8.72304
261825_at	At1g11545	153.727	21.1116	448.201	35.8056
251575_at	At3g58120	194.618	15.364	554.333	38.9537
252255_at	At3g49220	330.263	37.6505	932.663	7.79509
261292_at	At1g36940	37.1162	3.60456	104.594	9.51978
245250_at	At4g17490	137.098	11.6861	385.538	12.8684
266832_at	At2g30040	63.3658	0.0586829	176.195	0.0967216
264264_at	At1g09250	131.912	5.40663	365.441	25.0007
253791_at	At4g28640	77.246	0.448304	212.462	8.28516
248524_s_at	At5g50570	88.2566	1.74205	240.987	10.1068
258541_at	At3g07000	73.3121	2.27532	200.041	0.309761
258253_at	At3g26760	215.22	9.89042	581.927	26.3839
247126_at	At5g66080	40.3214	0.406636	108.612	10.756
248509_at	At5g50335	33.773	0.0853208	90.6343	17.8109
258907_at	At3g06370	25.9597	2.11427	69.5801	1.2184
264157_at	At1g65310	128.012	15.7311	342.693	22.9613
245696_at	At5g04190	48.6955	4.47681	129.135	5.22216
259786_at	At1g29660	149.434	8.95779	394.065	33.1385
254300_at	At4g22780	34.4818	1.24719	90.1426	5.09872
256452_at	At1g75240	327.978	28.1227	848.028	54.8771
254120_at	At4g24570	40.135	1.91126	103.732	4.96844
257697_at	At3g12700	140.403	0.471441	362.824	1.23255
246992_at	At5g67430	43.6829	3.18831	112.427	17.0317
251774_at	At3g55840	21.4704	0.0808526	54.8525	6.18899
248371_at	At5g51810	38.2506	1.36608	97.3541	2.51399
256299_at	At1g69530	492.809	74.2479	1253.47	92.4052
266447_at	At2g43290	51.411	4.24591	129.94	14.704
260405_at	At1g69930	44.8079	2.1377	112.051	0.598911
249951_at	At5g18930	48.1014	1.90741	119.915	17.183
259445_at	At1g02400	92.1131	2.55735	228.559	21.2515
260483_at	At1g11000	79.0588	0.926656	195.133	3.2768
264288_at	At1g62045	23.8698	0.430334	58.8532	3.81844
267116_at	At2g32560	199.075	3.51942	490.15	20.7624
253047_at	At4g37295	40.5143	1.10996	99.6968	6.44971
253066_at	At4g37770	62.5069	8.12044	153.305	5.73539
252965_at	At4g38860	130.535	3.34619	319.781	40.5649
246018_at	At5g10695	123.87	11.85	302.664	10.8302
254756_at	At4g13235	50.374	0.574865	122.21	22.7085
252972_at	At4g38840	256.913	6.36815	622.679	49.5554
252205_at	At3g50350	252.179	10.7735	601.028	6.82109
264021_at	At2g21200	26.2365	1.42691	62.5272	4.05608
260522_x_at	At2g41730	75.527	2.9741	179.941	1.33668
261946_at	At1g64560	41.1976	7.41619	98.0919	3.59673
250709_at	At5g06080	16.3886	1.13696	38.9694	1.05908
261700_at	At1g32690	140.393	11.3573	332.575	14.8505
264758_at	At1g61340	33.5632	2.079	78.3295	7.70568
262229_at	At1g68620	150.052	7.80491	348.799	1.99216
250261_at	At5g13400	76.9877	3.42734	176.556	1.57972
253437_at	At4g32460	288.908	3.84539	661.859	60.9546
261597_at	At1g49780	76.7194	3.97142	175.238	12.2804
251922_at	At3g54030	83.9486	2.35441	190.66	0.742639
245362_at	At4g17460	507.782	16.9301	1146.17	0.713568
250663_at	At5g07110	148.506	5.71554	334.064	3.83808
267028_at	At2g38470	147.648	13.7727	331.569	22.8954
258300_at	At3g23340	35.8809	1.78907	80.324	3.05285
259373_at	At1g69160	271.381	8.24629	605.238	6.32084
245947_at	At5g19530	347.615	16.0777	771.621	30.5634
266831_at	At2g22830	86.6174	2.32986	191.618	10.7514
253104_at	At4g36010	30.2556	0.346687	66.7617	7.21827
254318_at	At4g22530	166.665	8.79718	366.863	39.7023
247095_at	At5g66400	148.929	5.4879	327.423	49.7414
252214_at	At3g50260	72.3335	3.55042	158.287	3.46798
259443_at	At1g02360	147.12	6.9156	319.895	6.28879
246777_at	At5g27420	47.1903	0.0129217	102.518	3.68331
265725_at	At2g32030	37.7687	1.07171	81.9509	11.4984
245119_at	At2g41640	54.1827	3.04183	117.518	8.41053
263957_at	At2g35880	307.77	26.0347	666.843	12.7164
254784_at	At4g12720	732.432	32.8931	1585.73	22.5294
252133_at	At3g50900	126.563	12.6604	269.708	25.4548
263042_at	At1g23340	32.2241	2.41041	68.4254	3.64541
265501_at	At2g15490	74.2863	3.66112	157.314	20.6081
264000_at	At2g22500	39.8906	5.71196	84.3623	3.63586
259507_at	At1g43910	29.6281	1.69372	62.5036	5.50745
265877_at	At2g42380	21.6932	0.241664	45.6622	2.42669
245757_at	At1g35140	647.229	23.8261	1357.42	52.4136
258487_at	At3g02550	158.593	11.2815	331.725	9.08803
256981_at	At3g13380	28.6899	1.65364	59.961	4.23199
253165_at	At4g35320	201.713	7.41147	420.658	31.9478
253050_at	At4g37450	180.022	19.4462	374.336	20.235
256877_at	At3g26470	119.214	8.28694	247.546	7.76078
254926_at	At4g11280	59.2069	1.90077	122.888	5.14692
251752_at	At3g55740	34.0921	4.53377	70.5955	0.674369
256745_at	At3g29360	462.658	46.3837	956.719	22.462
258878_at	At3g03170	98.2367	4.94028	202.947	27.2151
249109_at	At5g43700	418.139	43.4482	854.792	63.2652
257784_at	At3g26970	100.226	4.21805	204.686	12.5653
259834_at	At1g69570	157.743	18.7044	321.741	1.02484
266017_at	At2g18690	447.327	13.0225	911.437	113.619
247348_at	At5g63810	110.905	3.08153	225.549	9.97223
264016_at	At2g21220	36.9746	3.08405	75.0697	5.62907
257071_at	At3g28180	395.494	19.0625	802.053	55.1959
246931_at	At5g25170	140.015	0.430303	282.965	9.14127
259736_at	At1g64390	46.3686	1.08988	92.8416	11.6394
261892_at	At1g80840	205.351	17.4883	410.789	17.0394
252278_at	At3g49530	121.478	10.3407	242.871	1.43981
259735_at	At1g64405	13.6212	0.196932	27.1953	0.442191
262868_at	At1g64980	428.948	14.0662	855.248	83.9835
266544_at	At2g35300	19.6343	1.87885	39.0323	3.29376
256237_at	At3g12610	335.898	21.6277	667.01	4.01982
253737_at	At4g28703	40.305	1.34037	80.0131	1.22434
257386_at	At2g42440	27.1411	0.868209	53.7926	2.67772
247148_at	At5g65670	935.287	22.8578	1851.9	22.9543
249459_at	At5g39580	638.763	22.3193	1262.15	158.636
254319_at	At4g22560	27.5079	1.27404	54.0879	5.38405
260560_at	At2g43590	114.56	14.2445	225.233	6.12357
261570_at	At1g01120	471.915	12.0843	927.09	52.3695
247085_at	At5g66310	42.9405	0.222344	84.3056	1.23174
254609_at	At4g18970	362.118	35.3779	707.495	9.48638
252908_at	At4g39670	45.413	3.05432	88.664	1.14302
251261_at	At3g62110	94.7192	3.09574	184.21	6.31108
266737_at	At2g47140	72.7664	0.703349	141.132	16.2797
252557_at	At3g45960	20.5915	1.53299	39.9297	3.78446
257702_at	At3g12670	331.989	1.10895	642.279	21.7957
255252_at	At4g04990	38.2766	2.07888	73.9557	6.4017
265327_at	At2g18210	36.07	2.71008	69.5222	2.28991
263737_at	At1g60010	414.256	1.59851	798.439	10.2882
259163_at	At3g01490	191.902	7.08752	369.724	12.8878
264900_at	At1g23080	326.599	13.0851	628.158	24.8112
257918_at	At3g23230	32.7433	1.45311	62.8838	3.79374
253779_at	At4g28490	44.7733	3.16509	85.6424	0.767406
247023_at	At5g67060	48.8313	1.50301	93.1039	4.59813
248968_at	At5g45280	615.116	41.9942	1169.46	31.4904
265499_at	At2g15480	211.218	14.7941	401.241	38.4454
252879_at	At4g39390	137.519	16.1658	261.013	0.820396
256046_at	At1g07135	130.196	0.854206	246.432	7.24975
249860_at	At5g22860	31.4364	1.36463	59.4482	4.68825
253062_at	At4g37590	533.216	3.51591	1007.52	35.7843
247069_at	At5g66920	412.046	30.599	773.682	19.1635
261949_at	At1g64670	83.801	4.20991	157.019	0.63207
250803_at	At5g04980	54.9618	0.782953	102.857	1.46524
259106_at	At3g05490	349.476	26.5987	653.433	31.8241
246275_at	At4g36540	300.888	3.54421	561.849	44.7619
251406_at	At3g60260	129.549	8.90458	241.132	15.8911
250657_at	At5g07000	112.64	2.05502	209.335	12.8463
248253_at	At5g53290	21.263	1.5799	39.4119	2.35504
254759_at	At4g13180	713.689	7.30414	1322.14	80.4625
247137_at	At5g66210	107.448	3.26767	198.845	2.4561
265245_at	At2g43060	83.1965	3.34516	152.934	7.65537
246919_at	At5g25460	1940.33	93.283	3557.22	0.897162
254065_at	At4g25420	22.7976	0.867507	41.7658	0.722778
247146_at	At5g65610	41.8862	2.53357	76.5833	6.58463
249527_at	At5g38710	43.413	3.32777	79.3412	0.987567
258282_at	At3g26910	97.3596	0.66917	177.415	7.93765
245075_at	At2g23180	42.0512	0.472574	76.5747	5.65273
256791_at	At3g22140	34.9128	0.178216	63.3987	1.3487
256030_at	At1g34110	94.513	1.40763	171.354	5.00576
264929_at	At1g60730	56.6906	0.774556	102.195	3.97348
257769_at	At3g23050	1801.3	12.1798	3235.62	196.678
248686_at	At5g48540	205.755	4.39759	368.041	13.6425
247202_at	At5g65270	205.265	4.50473	366.355	12.8201
265276_at	At2g28400	67.2459	3.77331	119.953	0.30815
253044_at	At4g37290	24.9928	1.3072	44.5799	1.10447
255802_s_at	At4g10150	14.4234	0.955997	25.712	0.714835
252890_at	At4g39400	500.643	22.1259	891.029	14.1551
258786_at	At3g11820	414.441	21.2036	737.489	7.15838
262912_at	At1g59740	93.657	1.63368	166.619	11.7568
267060_at	At2g32580	234.257	5.93857	416.4	6.63566
250233_at	At5g13460	86.304	2.15478	153.334	1.49793
266507_at	At2g47860	12.4997	0.0996014	22.2014	1.50104
259915_at	At1g72790	87.3253	4.85059	155.083	5.78591
252053_at	At3g52400	188.125	8.56774	331.857	8.1002
253919_at	At4g27350	104.5	6.05568	184.318	0.921725
246270_at	At4g36500	380.146	21.3161	668.285	29.8315
261407_at	At1g18810	130.613	1.75892	228.897	1.15325
259080_at	At3g04910	371.635	17.0816	648.644	17.9169
266545_at	At2g35290	120.609	6.84166	210.429	6.95975
258792_at	At3g04640	176.572	0.146009	307.862	1.59371
256576_at	At3g28210	68.2229	3.55956	118.921	6.88598
261772_at	At1g76240	373.1	21.6317	650.231	6.99988
249583_at	At5g37770	203.748	5.09666	354.806	31.1254
246798_at	At5g26930	30.5998	2.29551	53.1915	1.22408
248921_at	At5g45950	262.273	11.6926	453.634	35.6873
255039_at	At4g09570	113.175	9.79364	195.734	4.05427
247470_at	At5g62220	57.2556	0.000429317	99.0142	1.76674
262643_at	At1g62770	231.497	5.60154	399.898	3.64908
251321_at	At3g61460	407.885	36.2448	704.509	12.0399
257887_at	At3g17090	406.568	35.8472	698.302	0.315236
252652_at	At3g44720	84.3062	4.96702	144.662	0.0171046
246744_at	At5g27760	817.853	57.6218	1401.16	18.4
250676_at	At5g06320	590.926	2.1693	1010.74	41.5425
258764_at	At3g10720	730.125	4.25969	1242.62	14.6668
248772_at	At5g47800	42.9711	1.1119	73.0216	1.92397
247708_at	At5g59550	236.376	1.47688	398.603	18.4032
256097_at	At1g13670	187.496	1.92331	314.334	13.9461
253478_at	At4g32350	72.7514	3.48388	121.926	4.91856
260744_at	At1g15010	59.101	0.976483	98.9548	5.50555
247925_at	At5g57560	2493.66	144.072	4173.47	214.732
250358_at	At5g11740	2555.37	37.5137	4274.66	88.7464
255502_at	At4g02410	167.588	0.279877	280.1	11.0125
261719_at	At1g18380	85.2184	2.48121	141.962	1.71537
250289_at	At5g13190	921.589	19.7812	1534.77	31.7865
258683_at	At3g08760	184.617	0.545813	306.733	5.31049
264746_at	At1g62300	151.733	0.211696	252.06	12.6852
264529_at	At1g30820	710.265	50.219	1177.75	24.6113
253551_at	At4g30996	316.65	1.16841	524.526	20.7051
260352_at	At1g69295	185.74	3.3266	307.634	13.4377
247283_at	At5g64250	769.639	42.9175	1274.22	59.2867
262131_at	At1g02900	407.083	9.5267	673.867	27.3107
265688_at	At2g24300	26.773	0.50098	44.2698	1.64162
254575_at	At4g19460	14.0994	0.219136	23.278	0.318163
257053_at	At3g15210	135.045	7.18235	222.588	5.20107
256958_at	At3g13430	225.844	12.7125	372.207	0.025
260686_at	At1g17620	226.863	3.9325	371.637	10.8229
248162_at	At5g54500	1980.91	25.5729	3244.63	6.64873
258289_at	At3g23450	33.3565	1.47198	54.495	1.49848
266101_at	At2g37940	282.814	2.58509	460.812	3.86286
252963_at	At4g38820	17.7591	0.26387	28.9005	0.385995
257785_at	At3g26980	25.0235	0.0745437	40.6233	1.89499
260030_at	At1g68880	19.9761	0.0617884	32.2316	1.09617
267339_at	At2g39870	225.637	5.66987	363.782	13.2242
257547_at	At3g13000	117.349	3.64666	189.109	6.04757
262228_at	At1g68690	25.2166	0.151747	40.6191	2.52526
257761_at	At3g23090	39.8911	1.1291	64.2058	0.482796
245082_at	At2g23270	26.9762	0.407485	43.3242	2.50365
263379_at	At2g40140	268.799	4.53326	431.368	14.2091
248528_at	At5g50760	300.699	4.46331	482.515	23.3882
251183_at	At3g62630	205.686	11.7429	330.002	1.69403
249746_at	At5g24590	88.5544	2.682	141.479	6.14179
250948_at	At5g03490	123.075	0.938555	195.294	8.12262
245141_at	At2g45400	232.792	10.9199	369.014	1.87035
251374_at	At3g60390	53.1957	1.28877	83.9454	1.28093
267019_at	At2g39130	142.153	5.44714	223.801	1.56954
260034_at	At1g68810	88.0708	2.99962	138.077	2.29022
261728_at	At1g76160	1211.7	54.8168	1895.65	12.7679
255606_at	At4g01110	12.1234	0.195834	18.7876	0.233723
259596_at	At1g28130	117.341	0.34	181.811	0.286055
261938_at	At1g22510	59.8207	2.55399	92.5349	0.0383918
260363_at	At1g70550	29.2922	0.00204717	45.2983	0.625631
252875_at	At4g39990	246.796	0.477946	381.436	6.43746
259027_at	At3g09280	28.2718	0.874974	43.6842	0.321884
250637_at	At5g07530	38.3262	0.774904	59.1752	1.55471
262408_at	At1g34750	74.0285	1.24134	113.92	2.82113
261470_at	At1g28370	77.1383	0.143363	118.377	0.132836
262488_at	At1g21820	182.772	6.62327	280.374	1.80606
251643_at	At3g57550	663.065	7.24165	1010.07	7.38618
254860_at	At4g12110	344.249	0.106914	522.231	11.5622
