# Supplementary material for: Interdependency of Brassinosteroid and Auxin Signaling in Arabidopsis
Source: PLoS Biol. 2004 Aug 24;2(9):e258. doi: 10.1371/journal.pbio.0020258 (PMC509407; doi:10.1371/journal.pbio.0020258)
Supplement: Table S6 — ave, average; se, standard error. (26 KB XLS). [file pbio.0020258.st006.xls]

## Sheet: Table S6
Supplementary Table 6: Normalized values of IAA down-regulated genes, ave: average, se: standard error.
Affymetrix no.	accession no.	C_mock_ave	C_mock_se	C_IAA_ave	C_IAA_se
254644_at	At4g18510	192.754	9.36025	69.6494	0.577971
246580_at	At1g31770	140.818	5.68464	51.3508	4.03413
255814_at	At1g19900	115.553	5.16695	42.4893	7.58797
246652_at	At5g35190	108.018	15.025	41.8445	2.74818
250157_at	At5g15180	143.699	0.77959	58.3617	4.10318
260266_at	At1g68520	233.011	14.2527	101.935	3.81694
266526_at	At2g16980	89.541	2.85093	39.6489	2.56937
262575_at	At1g15210	238.106	13.576	105.864	10.7886
251843_x_at	At3g54590	882.574	8.19579	402.663	9.99922
248790_at	At5g47450	730.743	38.4308	334.221	17.7996
255608_at	At4g01140	49.4307	2.66364	22.6808	1.73816
262170_at	At1g74940	161.886	11.5652	74.4969	2.62182
267238_at	At2g44130	388.904	10.775	182.279	1.72903
247478_at	At5g62360	292.297	22.6686	139.235	1.54916
265250_at	At2g01950	116.446	3.10009	55.8819	2.51996
250683_x_at	At5g06640	356.512	3.18273	171.7	4.24836
260453_s_at	At1g72510	267.814	1.63828	129.602	7.66688
250857_at	At5g04790	70.702	1.01316	34.7722	3.57485
263970_at	At2g42850	79.8242	2.54438	39.9931	1.14273
251169_at	At3g63210	181.349	6.00225	90.9081	2.76202
244936_at	At3g07660	1491.73	32.2783	749.218	102.471
263552_x_at	At2g24980	494.272	28.8416	249.179	3.08621
250165_at	At5g15290	105.452	0.69344	53.3563	5.02132
247586_at	At5g60660	527.846	43.1967	270.195	7.53345
260059_at	At1g78090	128.623	2.77826	66.0418	3.41554
256626_at	At3g20015	53.3954	4.2774	27.7833	1.08443
258332_at	At3g16180	181.498	6.9342	96.5161	6.27014
247116_at	At5g65970	77.1254	0.461013	41.041	2.78313
250682_x_at	At5g06630	427.488	36.9538	228.522	0.839989
252057_at	At3g52480	268.68	7.71259	144.916	10.0452
247946_at	At5g57180	134.931	3.77368	73.2156	3.07387
255127_at	At4g08300	92.1938	5.03115	50.2151	0.978199
248759_at	At5g47610	321.687	10.0305	175.833	12.0984
259380_at	At3g16340	126.43	2.0325	69.7287	1.36637
252698_at	At3g43670	64.9253	5.84889	35.9066	0.914072
246591_at	At5g14880	358.243	13.114	200.102	4.61995
251226_at	At3g62680	566.275	30.1688	319.531	8.82423
250216_at	At5g14090	60.4885	3.21148	34.1992	1.39014
259264_at	At3g01260	25.7375	0.948473	14.6401	0.220925
255140_x_at	At4g08410	302.503	14.1345	172.21	0.224594
256220_at	At1g56230	108.581	0.499836	62.6149	0.0380076
255899_at	At1g17970	72.4859	3.15411	41.8597	3.10397
252833_at	At4g40090	226.136	1.28861	132.109	2.34443
266038_at	At2g07680	85.9288	1.84656	50.2392	2.655
263319_at	At2g47160	182.568	8.36978	107.35	2.46005
252047_at	At3g52490	59.7116	1.48468	35.1873	2.77442
267618_at	At2g26760	47.5747	2.02448	28.2852	1.45443
267093_at	At2g38170	1115.51	68.7927	665.267	12.4195
262396_at	At1g49470	266.328	12.4766	158.958	5.72625
246389_at	At1g77380	247.681	1.09097	148.393	8.71086
257260_at	At3g22104	224.291	12.6595	135.144	2.86007
250872_at	At5g03960	53.6753	1.20786	32.4839	1.23569
251723_at	At3g56230	81.0642	1.41048	49.0623	0.543299
245105_at	At2g41610	45.104	3.08093	27.5142	0.203525
262516_at	At1g17190	129.13	2.14552	78.9275	1.46245
245637_at	At1g25230	814.236	24.1833	497.93	22.678
245012_at	At1g45904	1962.43	0.578182	1207.35	48.0026
251842_at	At3g54580	92.6314	1.56488	56.9946	1.63233
261454_at	At1g21090	72.7179	1.09944	44.9728	1.30828
251857_at	At3g54770	79.1662	0.17295	49.0942	0.285825
260167_at	At1g71970	391.589	11.2762	243.027	5.55402
252534_at	At3g46130	42.1985	1.04241	26.6316	0.0739031
267126_s_at	At2g23590	2126.51	20.9696	1344.34	49.1395
258241_at	At3g27650	58.7404	2.81322	37.1945	0.529735
252712_at	At3g43800	463.957	5.725	294.717	13.8995
267380_at	At2g26170	72.6612	0.6138	46.1742	2.11135
260427_at	At1g72430	1101.3	6.69691	700.007	18.2188
253296_at	At4g33770	82.5937	0.730337	52.5237	0.658939
253763_at	At4g28850	35.8867	0.33276	22.8283	0.706797
261607_at	At1g49660	477	9.80399	304.222	10.835
248652_at	At5g49270	78.3131	2.32148	50.0464	1.79351
258033_at	At3g21250	126.337	1.5002	81.2064	2.75881
245967_at	At5g19800	82.5171	1.16961	53.2003	1.83139
255516_at	At4g02270	765.103	1.00326	494.212	11.9699
257241_at	At3g24210	47.8879	0.308127	31.3364	1.00528
267233_s_at	At2g43920	2896.96	50.2841	1900.95	8.10505
258293_at	At3g23430	388.359	0.933258	254.995	6.2133
256828_at	At3g22970	358.714	6.34605	236.597	1.93132
